# Supplementary material for: Genetic diversity and novel lineages in the cosmopolitan copepod Pleuromamma abdominalis in the Southeast Pacific
Source: Sci Rep. 2020 Jan 24;10:1115. doi: 10.1038/s41598-019-56935-5 (PMC6981114; doi:10.1038/s41598-019-56935-5)
Supplement: Supplementary file 2 — Supplementary information. [file 41598_2019_56935_MOESM2_ESM.zip]

Archive with 4 entries (4 files):
- Supplementary alignment S1 (28S).fas
- Supplementary alignment S2 (ITS).fas
- Supplementary alignment S3 (cytb).fas
- Supplementary alignment S4 (COI).fas
