# Supplementary material for: Genetic diversity and novel lineages in the cosmopolitan copepod Pleuromamma abdominalis in the Southeast Pacific
Source: Sci Rep. 2020 Jan 24;10:1115. doi: 10.1038/s41598-019-56935-5 (PMC6981114; doi:10.1038/s41598-019-56935-5)
Supplement: Supplementary file 2 — Supplementary information. [file 41598_2019_56935_MOESM2_ESM.zip › Supplementary alignment S1 (28S).fas]

>MN069732
ctcttggtctcgctgaatgtggcgtttgggagagtcttatcgcggtgtggacggccagtc
aaagtccaacttgacagtggccatggcccgtagagggtgataggcccgtaagacggctgt
ctcactgcgctgacttttccctagagtcggattgcttgggagtgcagtccaaagtgcgag
gtaaactcctcgtaaggctaaatatgaccccgagtccgatagcaaacaagtaccgtgagg
gaaaattgaaaagaactttgaagagagagttcaagagtacgtgaaaccgtctagcggtaa
agagaggggttctcgaagtttctgagggggactcaaccttggtggtgcttggcctgggcg
tatttgatcagcaatgactttgcgtttagtcccatgtgcctcccggacgcactttctcct
cagtttacggcaggaaccgttagatgtggactgaaggcccagggtgaagttgttggttat
gctggcagcccttggtgtcctagcttcgcgtctgacgggtatgtaagtgaactcgtatag
cgagcgattctctattgcggttcgcatttctctgccgagtaggtcggtggcccctctcac
ccgtcttgaaacacggaccaaggagtgtaacatgtatgcgagccattgggttgactaaac
ctagaggcgcagtgaaagcaaagagtagcttgtctgctcgagggacgatccgcaaggcgc
agtcccgcgacttccaatcgacctcgcatcgtt
>MN069733
-----ggtctcgctgaatgtggcgtttgggagagtcttatcgcggcgtggacggccagtc
aaagtccaacttgacagtggccatggcccgtagagggtgataggcccgtaagacggctgt
ctcactgcgctgacttttccctagagtcggattgcttgggagtgcagtccaaagtgcgag
gtaaactcctcgtaaggctaaatatgaccccgagtccgatagcaaacaagtaccgtgagg
gaaaattgaaaagaactttgaagagagagttcaagagtacgtgaaaccgtctagcggtaa
agagaggggttctcgaagtttctgagggggactcaaccttggtggtgcttggcctgggcg
tatttgatcagcaatgactttgcgtttagtcccatgtgcctcccggacgcactttctcct
cagtttacggcaggaaccgttagatgtggactgaaggcccagggtgaagttgttggttat
gctggcagcccttggtgtcctagcttcgcgtctgacgggtatgtaagtgaactcgtatag
cgagcgattctctattgcggttcgcatttctctgccgagtaggtcggtggcccctctcac
ccgtcttgaaacacggaccaaggagtgtaacatgtatgcgagccattgggttgactaaac
ctagaggcgcagtgaaagcaaagagtagcttgtctgctcgagggacgatccgcaaggcgc
agtcccgcgacttccaatcgacctcgcatc---
>MN069734
ctcttggtctcgctgaatgtggcgtttgggagagtcttatcgcggtgtggacggccagtc
aaagtccaacttgacagtggccatggcccgtagagggtgataggcccgtaagacggctgt
cccactgcgctgacttttccctagagtcggattgcttgggagtgcagtccaaagtgcgag
gtaaactcctcgtaaggctaaatatgaccccgagtccgatagcaaacaagtaccgtgagg
gaaaattgaaaagaactttgaagagagagttcaagagtacgtgaaaccgtctagcggtaa
agagaggggttctcgaagtttctgagggggactcaaccttggtggtgcttggcctgggcg
tatttgatcagcaatgactttgcgtttagtcccatgtgcctcccggacgcactttctcct
cagtttacggcaggaaccgttagatgtggactgaaggcccagggtgaagttgttggttat
gctggcagcccttggtgtcctagcttcgcgtctgacgggtatgtaagcgaactcgtatag
cgagcaattctctattgcggttcgcatttctctgccgagtaggtcggtggcccctctcac
ccgtcttgaaacacggaccaaggagtgtaacatgtatgcgagccattgggttgactaaac
ctagaggcgcagtgaaagcaaagagtagcttgtctgctcgagggacgatccgcaaggcgc
agtcccgcgacttccaatcgacctcgcatcgtt
>MN069735
ctcttggtctcgctgaatgtggcgtttgggagagtcttatcgcggtgtggacggccagtc
aaagtccaacttgacagtggccatggcccgtagagggtgataggcccgtaagacggctgt
cccactgcgctgacttttccctagagtcggattgcttgggagtgcagtccaaagtgcgag
gtaaactcctcgtaaggctaaatatgaccccgagtccgatagcaaacaagtaccgtgagg
gaaaattgaaaagaactttgaagagagagttcaagagtacgtgaaaccgtctagcggtaa
agagaggggttctcgaagtttctgagggggactcaaccttggtggtgcttggcctgggcg
tatttgatcagcaatgactttgcgtttagtcccatgtgcctcccggacgcactttctcct
cagtttacggcaggaaccgttagatgtggactgaaggcccagggtgaagttgttggttat
gctggcagcccttggtgtcctagcttcgcgtctgacgggtatgtaagtgaactcgtatag
cgagcgattctctattgcggttcgcatttctctgccgagtaggtcggtggcccctctcac
ccgtcttgaaacacggaccaaggagtgtaacatgtatgcgagccattgggttgactaaac
ctagaggcgcagtgaaagcaaagagtagcttgtctgctcgagggacgatccgcaaggcgc
agtcccgcgacttccaatcgacctcgcatcgtt
>MN069736
------------------------tttgggagagtcttatcgcggtgtggacggccagtc
aaagtccaacttgacagtggccatggcccgtagagggtgataggcccgtaagacggctgt
cccactgcgctgacttttccctagagtcggattgcttgggagtgcagtccaaagtgcgag
gtaaactcctcgtaaggctaaatatgaccccgagtccgatagcaaacaagtaccgtgagg
gaaaattgaaaagaactttgaagagagagttcaagagtacgtgaaaccgtctagcggtaa
agagaggggttctcgaagtttctgagggggactcaaccttggtggtgcttggcctgggcg
tatttgatcaccaatgactttgcgtttagtcccatgtgcctcccggacgcactttctcct
cagtttacggcaggaaccgttagatgtggactgaangcccagggtgaagttgttggttat
gctggcagcccttggtgtcctancttcccgtctgacgggtatgtaagtgaactcgtatag
cgagcaattctcttttgcggttcacatttctctgccgagtaggtcggtggcccctctcac
ccgtcttgaaacacggaccaaggagtgtaacatgtatgcgagccattgggttgactaaac
ctagaggcgcagtgaaagcaaagagtagcttgtctgctcgagggacgatccgcaaggcgc
a--------------------------------
>MN069737
ctcttggtctcgctgaatgtggcgtttgggagagtcttatcgcggtgtggacggccagtc
aaagtccaacttgacagtggccatggcccgtagagggtgataggcccgtaagacggctgt
cccactgcgctgacttttccctagagtcggattgcttgggagtgcagtccaaagtgcgag
gtaaactcctcgtaaggctaaatatgaccccgagtccgatagcaaacaagtaccgtgagg
gaaaattgaaaagaactttgaagagagagttcaagagtacgtgaaaccgtctagcggtaa
agagaggggttctcgaagtttctgagggggactcaaccttggtggtgcttggcctgggcg
tatttgatcagcaatgactttgcgtttagtcccatgtgcctcccggacgcactttctcct
cagtttacggcaggaaccgttagatgtggactgaaggcccagggtgaagttgttggttat
gctggcagcccttggtgtcctagcttcgcgtctgacgggtatgtaagtgaactcgtatag
cgagcgattctctattgcggttcgcatttctctgccgagtaggtcggtggcccctctcac
ccgtcttgaaacacggaccaaggagtgtaacatgtatgcgagccattgggttgattaaac
ctagaggcgcagtgaaagcaaagagtagcttgtctgctcgagggacgatccgcaaggcgc
agtcccgcgacttccaatcgacctcgcatcgtt
>MN069738
ctcttggtctcgctgaatgtggcgtttgggagagtcttatcgcggtgtggacggccagtc
aaagtccaacttgacagtggccatggcccgtagagggtgataggcccgtaagacggctgt
cccactgcgctgacttttccctagagtcggattgcttgggagtgcagtccaaagtgcgag
gtaaactcctcgtaaggctaaatatgaccccgagtccgatagcaaacaagtaccgtgagg
gaaaattgaaaagaactttgaagagagagttcaagagtacgtgaaaccgtctagcggtaa
agagaggggttctcgaagtttctgagggggactcaaccttggtggtgcttggcctgggcg
tatttgatcagcaatgactttgcgtttagtcccatgtgcctcccggacgcactttctcct
cagtttacggcaggaaccgttagatgtggactgaaggcccagggtgaagttgttggttat
gctggcagcccttggtgtcctagcttcgcgtctgacgggtatgtaagcgaactcgtatag
cgagcaattctctattgcggttcgcatttctctgccgagtaggtcggtggcccctctcac
ccgtcttgaaacacggaccaaggagtgtaacatgtatgcgagccattgggttgactaaac
ctagaggcgcagtgaaagcaaagagtagcttgtctgctcgagggacgatccgcaaggcgc
agtcccgcgacttccaatcgacctcgcatcgtt
>MN069739
ctcttggtctcgctgaatgtggcgtttgggagagtcttatcgcggcgtggacggccagtc
aaagtccaacttgacagtggccatggcccgtagagggtgataggcccgtaagacggctgt
ctcactgcgctgacttttccctagagtcggattgcttgggagtgcagtccaaagtgcgag
gtaaactcctcgtaaggctaaatatgaccccgagtccgatagcaaacaagtaccgtgagg
gaaaattgaaaagaactttgaagagagagttcaagagtacgtgaaaccgtctagcggtaa
agagaggggttctcgaagtttctgagggggactcaaccttggtggtgcttggcctgggcg
tatttgatcagcaatgactttgcgtttagtcccatgtgcctcccggacgcactttctcct
cagtttacggcaggaaccgttagatgtggactgaaggcccagggtgaagttgttggttat
gctggcagcccttggtgtcctagcttcgcgtctgacgggtatgtaagtgaactcgtatag
cgagcgattctctattgcggttcgcatttctctgccgagtaggtcggtggcccctctcac
ccgtcttgaaacacggaccaaggagtgtaacatgtatgcgagccattgggttgaytaaac
ctagaggcgcagtgaaagcaaagagtagcttgtctgctcgagggacgatccgcaaggcgc
agtcccgcgacttccaatcgacctcgcatcgtt
>MN069740
ctcttggtctcgctgaatgtggcgtttgggagagtcttatcgcggygtggacggccagtc
aaagtccaacttgacagtggccatggcccgtagagggtgataggcccgtaagacggctgt
cycactgcgctgacttttccctagagtcggattgcttgggagtgcagtccaaagtgcgag
gtaaactcctcgtaaggctaaatatgaccccgagtccgatagcaaacaagtaccgtgagg
gaaaattgaaaagaactttgaagagagagttcaagagtacgtgaaaccgtctagcggtaa
agagaggggttctcgaagtttctgagggggactcaaccttggtggtgcttggcctgggcg
tatttgatcagcaatgactttgcgtttagtcccatgtgcctcccggacgcactttctcct
cagtttacggcaggaaccgttagatgtggactgaaggcccagggtgaagttgttggttat
gctggcagcccttggtgtcctagcttcgcgtctgacgggtatgtaagtgaactcgtatag
cgagcgattctctattgcggttcgcatttctctgccgagtaggtcggtggcccctctcac
ccgtcttgaaacacggaccaaggagtgtaacatgtatgcgagccattgggttgaytaaac
ctagaggcgcagtgaaagcaaagagtagcttgtctgctcgagggacgatccgcaaggcgc
agtcccgcgacttccaatcgacctcgcatcgtt
>MN069741
ctcttggtctcgctgaatgtggcgtttgggagagtcttatcgcggygtggacggccagtc
aaagtccaacttgacagtggccatggcccgtagagggtgataggcccgtaagacggctgt
cncactgcgctgacttttccctagagtcggattgcttgggagtgcagtccaaagtgcgag
gtaaactcctcgtaaggctaaatatgaccccgagtccgatagcaaacaagtaccgtgagg
gaaaattgaaaagaactttgaagagagagttcaagagtacgtgaaaccgtctagcggtaa
agagaggggttctcgaagtttctgagggggactcaaccttggtggtgcttggcctgggcg
tatttgatcagcaatgactttgcgtttagtcccatgtgcctcccggacgcactttctcct
cagtttacggcaggaaccgttagatgtggactgaaggcccagggtgaagttgttggttat
gctggcagcccttggtgtcctagcttcgcgtctgacgggtatgtaagtgaactcgtatag
cgagcgattctctattgcggttcgcatttctctgccgagtaggtcggtggcccctctcac
ccgtcttgaaacacggaccaaggagtgtaacatgtatgcgagccattgggttgaytaaac
ctagaggcgcagtgaaagcaaagagtagcttgtctgctcgagggacgatccgcaaggcgc
agtcccgcgacttccaatcgacctcgcatcgtt
>MN069742
ctcttggtctcgctgaatgtggcgtttgggagagtcttatcgcggygtggacggccagtc
aaagtccaacttgacagtggccatggcccgtagagggtgataggcccgtaagacggctgt
cycactgcgctgacttttccctagagtcggattgcttgggagtgcagtccaaagtgcgag
gtaaactcctcgtaaggctaaatatgaccccgagtccgatagcaaacaagtaccgtgagg
gaaaattgaaaagaactttgaagagagagttcaagagtacgtgaaaccgtctagcggtaa
agagaggggttctcgaagtttctgagggggactcaaccttggtggtgcttggcctgggcg
tatttgatcagcaatgactttgcgtttagtcccatgtgcctcccggacgcactttctcct
cagtttacggcaggaaccgttagatgtggactgaaggcccagggtgaagttgttggttat
gctggcagcccttggtgtcctagcttcgcgtctgacgggtatgtaagtgaactcgtatag
cgagcgattctctattgcggttcgcatttctctgccgagtaggtcggtggcccctctcac
ccgtcttgaaacacggaccaaggagtgtaacatgtatgcgagccattgggttgaytaaac
ctagaggcgcagtgaaagcaaagagtagcttgtctgctcgagggacgatccgcaaggcgc
agtcccgcgacttccaatcgacctcgcatcgtt
>MN069743
ctcttggtctcgctgaatgtggcgtttgggagagtcttatcgcggygtggacggccagtc
aaagtccaacttgacagtggccatggcccgtagagggtgataggcccgtaagacggctgt
cycactgcgctgacttttccctagagtcggattgcttgggagtgcagtccaaagtgcgag
gtaaactcctcgtaaggctaaatatgaccccgagtccgatagcaaacaagtaccgtgagg
gaaaattgaaaagaactttgaagagagagttcaagagtacgtgaaaccgtctagcggtaa
agagaggggttctcgaagtttctgagggggactcaaccttggtggtgcttggcctgggcg
tatttgatcagcaatgactttgcgtttagtcccatgtgcctcccggacgcactttctcct
cagtttacggcaggaaccgttagatgtggactgaaggcccagggtgaagttgttggttat
gctggcagcccttggtgtcctagcttcgcgtctgacgggtatgtaagtgaactcgtatag
cgagcgattctctattgcggttcgcatttctctgccgagtaggtcggtggcccctctcac
ccgtcttgaaacacggaccaaggagtgtaacatgtatgcgagccattgggttgaytaaac
ctagaggcgcagtgaaagcaaagagtagcttgtctgctcgagggacgatccgcaaggcgc
agtcccgcgacttccaatcgacctcgcatcgtt
>MN069744
ctcttggtctcgctgaatgtggcgtttgggagagtcttatcgcggygtggacggccagtc
aaagtccaacttgacagtggccatggcccgtagagggtgataggcccgtaagacggctgt
cycactgcgctgacttttccctagagtcggattgcttgggagtgcagtccaaagtgcgag
gtaaactcctcgtaaggctaaatatgaccccgagtccgatagcaaacaagtaccgtgagg
gaaaattgaaaagaactttgaagagagagttcaagagtacgtgaaaccgtctagcggtaa
agagaggggttctcgaagtttctgagggggactcaaccttggtggtgcttggcctgggcg
tatttgatcagcaatgactttgcgtttagtcccatgtgcctcccggacgcactttctcct
cagtttacggcaggaaccgttagatgtggactgaaggcccagggtgaagttgttggttat
gctggcagcccttggtgtcctagcttcgcgtctgacgggtatgtaagtgaactcgtatag
cgagcgattctctattgcggttcgcatttctctgccgagtaggtcggtggcccctctcac
ccgtcttgaaacacggaccaaggagtgtaacatgtatgcgagccattgggttgaytaaac
ctagaggcgcagtgaaagcaaagagtagcttgtctgctcgagggacgatccgcaaggcgc
agtcccgcgacttccaatcgacctcgcatcgtt
>MN069745
ctcttggtctcgctgaatgtggcgtttgggagagtcttatcgcggygtggacggccagtc
aaagtccaacttgacagtggccatggcccgtagagggtgataggcccgtaagacggctgt
cycactgcgctgacttttccctagagtcggattgcttgggagtgcagtccaaagtgcgag
gtaaactcctcgtaaggctaaatatgaccccgagtccgatagcaaacaagtaccgtgagg
gaaaattgaaaagaactttgaagagagagttcaagagtacgtgaaaccgtctagcggtaa
agagaggggttctcgaagtttctgagggggactcaaccttggtggtgcttggcctgggcg
tatttgatcagcaatgactttgcgtttagtcccatgtgcctcccggacgcactttctcct
cagtttacggcaggaaccgttagatgtggactgaaggcccagggtgaagttgttggttat
gctggcagcccttggtgtcctagcttcgcgtctgacgggtatgtaagtgaactcgtatag
cgagcgattctctattgcggttcgcatttctctgccgagtaggtcggtggcccctctcac
ccgtcttgaaacacggaccaaggagtgtaacatgtatgcgagccattgggttgaytaaac
ctagaggcgcagtgaaagcaaagagtagcttgtctgctcgagggacgatccgcaaggcgc
agtcccgcgacttccaatcgacctcgcatcgtt
>MN069746
ctcttggtctcgctgaatgtggcgtttgggagagtcttatcgcggygtggacggccagtc
aaagtccaacttgacagtggccatggcccgtagagggtgataggcccgtaagacggctgt
cycactgcgctgacttttccctagagtcggattgcttgggagtgcagtccaaagtgcgag
gtaaactcctcgtaaggctaaatatgaccccgagtccgatagcaaacaagtaccgtgagg
gaaaattgaaaagaactttgaagagagagttcaagagtacgtgaaaccgtctagcggtaa
agagaggggttctcgaagtttctgagggggactcaaccttggtggtgcttggcctgggcg
tatttgatcagcaatgactttgcgtttagtcccatgtgcctcccggacgcactttctcct
cagtttacggcaggaaccgttagatgtggactgaaggcccagggtgaagttgttggttat
gctggcagcccttggtgtcctagcttcgcgtctgacgggtatgtaagtgaactcgtatag
cgagcgattctctattgcggttcgcatttctctgccgagtaggtcggtggcccctctcac
ccgtcttgaaacacggaccaaggagtgtaacatgtatgcgagccattgggttgaytaaac
ctagaggcgcagtgaaagcaaagagtagcttgtctgctcgagggacgatccgcaaggcgc
agtcccgcgacttccaatcgacctcgcatcgtt
>MN069747
ctcttggtctcgctgaatgtggcgtttgggagagtcttatcgcggygtggacggccagtc
aaagtccaacttgacagtggccatggcccgtagagggtgataggcccgtaagacggctgt
cycactgcgctgacttttccctagagtcggattgcttgggagtgcagtccaaagtgcgag
gtaaactcctcgtaaggctaaatatgaccccgagtccgatagcaaacaagtaccgtgagg
gaaaattgaaaagaactttgaagagagagttcaagagtacgtgaaaccgtctagcggtaa
agagaggggttctcgaagtttctgagggggactcaaccttggtggtgcttggcctgggcg
tatttgatcagcaatgactttgcgtttagtcccatgtgcctcccggacgcactttctcct
cagtttacggcaggaaccgttagatgtggactgaaggcccagggtgaagttgttggttat
gctggcagcccttggtgtcctagcttcgcgtctgacgggtatgtaagtgaactcgtatag
cgagcgattctctattgcggttcgcatttctctgccgagtaggtcggtggcccctctcac
ccgtcttgaaacacggaccaaggagtgtaacatgtatgcgagccattgggttgaytaaac
ctagaggcgcagtgaaagcaaagagtagcttgtctgctcgagggacgatccgcaaggcgc
agtcccgcgacttccaatcgacctcgcatcgtt
>MN069748
ctcttggtctcgctgaatgtggcgtttgggagagtcttatcgcggygtggacggccagtc
aaagtccaacttgacagtggccatggcccgtagagggtgataggcccgtaagacggctgt
cycactgcgctgacttttccctagagtcggattgcttgggagtgcagtccaaagtgcgag
gtaaactcctcgtaaggctaaatatgaccccgagtccgatagcaaacaagtaccgtgagg
gaaaattgaaaagaactttgaagagagagttcaagagtacgtgaaaccgtctagcggtaa
agagaggggttctcgaagtttctgagggggactcaaccttggtggtgcttggcctgggcg
tatttgatcagcaatgactttgcgtttagtcccatgtgcctcccggacgcactttctcct
cagtttacggcaggaaccgttagatgtggactgaaggcccagggtgaagttgttggttat
gctggcagcccttggtgtcctagcttcgcgtctgacgggtatgtaagtgaactcgtatag
cgagcgattctctattgcggttcgcatttctctgccgagtaggtcggtggcccctctcac
ccgtcttgaaacacggaccaaggagtgtaacatgtatgcgagccattgggttgaytaaac
ctagaggcgcagtgaaagcaaagagtagcttgtctgctcgagggacgatccgcaaggcgc
agtcccgcgacttccaatcgacctcgcatcgtt
>MN069749
ctcttggtctcgctgaatgtggcgtttgggagagtcttatcgcggygtggacggccagtc
aaagtccaacttgacagtggccatggcccgtagagggtgataggcccgtaagacggctgt
cccactgcgctgacttttccctagagtcggattgcttgggagtgcagtccaaagtgcgag
gtaaactcctcgtaaggctaaatatgaccccgagtccgatagcaaacaagtaccgtgagg
gaaaattgaaaagaactttgaagagagagttcaagagtacgtgaaaccgtctagcggtaa
agagaggggttctcgaagtttctgagggggactcaaccttggtggtgcttggcctgggcg
tatttgatcagcaatgactttgcgtttagtcccatgtgcctcccggacgcactttctcct
cagtttacggcaggaaccgttagatgtggactgaaggcccagggtgaagttgttggttat
gctggcagcccttggtgtcctagcttcgcgtctgacgggtatgtaagtgaactcgtatag
cgagcgattctctattgcggttcgcatttctctgccgagtaggtcggtggcccctctcac
ccgtcttgaaacacggaccaaggagtgtaacatgtatgcgagccattgggttgaytaaac
ctagaggcgcagtgaaagcaaagagtagcttgtctgctcgagggacgatccgcaaggcgc
agtcccgcgacttccaatcgacctcgcatcgtt
>MN069750
ctcttggtctcgctgaatgtggcgtttgggagagtcttatcgcggygtggacggccagtc
aaagtccaacttgacagtggccatggcccgtagagggtgataggcccgtaagacggctgt
cycactgcgctgacttttccctagagtcggattgcttgggagtgcagtccaaagtgcgag
gtaaactcctcgtaaggctaaatatgaccccgagtccgatagcaaacaagtaccgtgagg
gaaaattgaaaagaactttgaagagagagttcaagagtacgtgaaaccgtctagcggtaa
agagaggggttctcgaagtttctgagggggactcaaccttggtggtgcttggcctgggcg
tatttgatcagcaatgactttgcgtttagtcccatgtgcctcccggacgcactttctcct
cagtttacggcaggaaccgttagatgtggactgaaggcccagggtgaagttgttggttat
gctggcagcccttggtgtcctagcttcgcgtctgacgggtatgtaagtgaactcgtatag
cgagcgattctctattgcggttcgcatttctctgccgagtaggtcggtggcccctctcac
ccgtcttgaaacacggaccaaggagtgtaacatgtatgcgagccattgggttgaytaaac
ctagaggcgcagtgaaagcaaagagtagcttgtctgctcgagggacgatccgcaaggcgc
agtcccgcgacttccaatcgacctcgcatcgtt
>MN069751
ctcttggtctcgctgaatgtggcgtttgggagagtcttatcgcggygtggacggccagtc
aaagtccaacttgacagtggccatggcccgtagagggtgataggcccgtaagacggctgt
cycactgcgctgacttttccctagagtcggattgcttgggagtgcagtccaaagtgcgag
gtaaactcctcgtaaggctaaatatgaccccgagtccgatagcaaacaagtaccgtgagg
gaaaattgaaaagaactttgaagagagagttcaagagtacgtgaaaccgtctagcggtaa
agagaggggttctcgaagtttctgagggggactcaaccttggtggtgcttggcctgggcg
tatttgatcagcaatgactttgcgtttagtcccatgtgcctcccggacgcactttctcct
cagtttacggcaggaaccgttagatgtggactgaaggcccagggtgaagttgttggttat
gctggcagcccttggtgtcctagcttcgcgtctgacgggtatgtaagtgaactcgtatag
cgagcgattctctattgcggttcgcatttctctgccgagtaggtcggtggcccctctcac
ccgtcttgaaacacggaccaaggagtgtaacatgtatgcgagccattgggttgattaaac
ctagaggcgcagtgaaagcaaagagtagcttgtctgctcgagggacgatccgcaaggcgc
agtcccgcgacttccaatcgacctcgcatcgtt
>MN069752
ctcttggtctcgctgaatgtggcgtttgggagagtcttatcgcggtgtggacggccagtc
aaagtccaacttgacagtggccatggcccgtagagggtgataggcccgtaagacggctgt
cccactgcgctgacttttccctagagtcggattgcttgggagtgcagtccaaagtgcgag
gtaaactcctcgtaaggctaaatatgaccccgagtccgatagcaaacaagtaccgtgagg
gaaaattgaaaagaactttgaagagagagttcaagagtacgtgaaaccgtctagcggtaa
agagaggggttctcgaagtttctgagggggactcaaccttggtggtgcttggcctgggcg
tatttgatcagcaatgactttgcgtttagtcccatgtgcctcccggacgcactttctcct
cagtttacggcaggaaccgttagatgtggactgaaggcccagggtgaagttgttggttat
gctggcagcccttggtgtcctagcttcgcgtctgacgggtatgtaagcgaactcgtatag
cgagcaattctctattgcggttcgcatttctctgccgagtaggtcggtggcccctctcac
ccgtcttgaaacacggaccaaggagtgtaacatgtatgcgagccattgggttgactaaac
ctagaggcgcagtgaaagcaaagagtagcttgtctgctcgagggacgatccgcaaggcgc
agtcccgcgacttccaatcgacctcgcatcgtt
>MN069753
ctcttggtctcgctgaatgtggcgtttgggagagtcttatcgcggtgtggacggccagtc
aaagtccaacttgacagtggccatggcccgtagagggtgataggcccgtaagacggctgt
cccactgcgctgacttttccctagagtcggattgcttgggagtgcagtccaaagtgcgag
gtaaactcctcgtaaggctaaatatgaccccgagtccgatagcaaacaagtaccgtgagg
gaaaattgaaaagaactttgaagagagagttcaagagtacgtgaaaccgtctagcggtaa
agagaggggttctcgaagtttctgagggggactcaaccttggtggtgcttggcctgggcg
tatttgatcagcaatgactttgcgtttagtcccatgtgcctcccggacgcactttctcct
cagtttacggcaggaaccgttagatgtggactgaaggcccagggtgaagttgttggttat
gctggcagcccttggtgtcctagcttcgcgtctgacgggtatgtaagtgaactcgtatag
cgagcgattctctattgcggttcgcatttctctgccgagtaggtcggtggcccctctcac
ccgtcttgaaacacggaccaaggagtgtaacatgtatgcgagccattgggttgactaaac
ctagaggcgcagtgaaagcaaagagtagcttgtctgctcgagggacgatccgcaaggcgc
agtcccgcgacttccaatcgacctcgcatcgtt
>MN069754
ctcttggtctcgctgaatgtggcgtttgggagagtcttatcgcggcgtggacggccagtc
aaagtccaacttgacagtggccatggcccgtagagggtgataggcccgtaagacggctgt
ctcactgcgctgacttttccctagagtcggattgcttgggagtgcagtccaaagtgcgag
gtaaactcctcgtaaggctaaatatgaccccgagtccgatagcaaacaagtaccgtgagg
gaaaattgaaaagaactttgaagagagagttcaagagtacgtgaaaccgtctagcggtaa
agagaggggttctcgaagtttctgagggggactcaaccttggtggtgcttggcctgggcg
tatttgatcagcaatgactttgcgtttagtcccatgtgcctcccggacgcactttctcct
cagtttacggcaggaaccgttagatgtggactgaaggcccagggtgaagttgttggttat
gctggcagcccttggtgtcctagcttcgcgtctgacgggtatgtaagtgaactcgtatag
cgagcgattctctattgcggttcgcatttctctgccgagtaggtcggtggcccctctcac
ccgtcttgaaacacggaccaaggagtgtaacatgtatgcgagccattgggttgactaaac
ctagaggcgcagtgaaagcaaagagtagcttgtctgctcgagggacgatccgcaaggcgc
agtcccgcgacttccaatcgacctcgcatcgtt
>MN069755
ctcttggtctcgctgaatgtggcgtttgggagagtcttatcgcggcgtggacggccagtc
aaagtccaacttgacagtggccatggcccgtagagggtgataggcccgtaagacggctgt
ctcactgcgctgacttttccctagagtcggattgcttgggagtgcagtccaaagtgcgag
gtaaactcctcgtaaggctaaatatgaccccgagtccgatagcaaacaagtaccgtgagg
gaaaattgaaaagaactttgaagagagagttcaagagtacgtgaaaccgtctagcggtaa
agagaggggttctcgaagtttctgagggggactcaaccttggtggtgcttggcctgggcg
tatttgatcagcaatgactttgcgtttagtcccatgtgcctcccggacgcactttctcct
cagtttacggcaggaaccgttagatgtggactgaaggcccagggtgaagttgttggttat
gctggcagcccttggtgtcctagcttcgcgtctgacgggtatgtaagtgaactcgtatag
cgagcgattctctattgcggttcgcatttctctgccgagtaggtcggtggcccctctcac
ccgtcttgaaacacggaccaaggagtgtaacatgtatgcgagccattgggttgactaaac
ctagaggcgcagtgaaagcaaagagtagcttgtctgctcgagggacgatccgcaaggcgc
agtcccgcgacttccaatcgacctcgcatcgtt
>MN069756
ctcttggtctcgctgaatgtggcgtttgggagagtcttatcgcggcgtggacggccagtc
aaagtccaacttgacagtggccatggcccgtagagggtgataggcccgtaagacggctgt
ctcactgcgctgacttttccctagagtcggattgcttgggagtgcagtccaaagtgcgag
gtaaactcctcgtaaggctaaatatgaccccgagtccgatagcaaacaagtaccgtgagg
gaaaattgaaaagaactttgaagagagagttcaagagtacgtgaaaccgtctagcggtaa
agagaggggttctcgaagtttctgagggggactcaaccttggtggtgcttggcctgggcg
tatttgatcagcaatgactttgcgtttagtcccatgtgcctcccggacgcactttctcct
cagtttacggcaggaaccgttagatgtggactgaaggcccagggtgaagttgttggttat
gctggcagcccttggtgtcctagcttcgcgtctgacgggtatgtaagtgaactcgtatag
cgagcgattctctattgcggttcgcatttctctgccgagtaggtcggtggcccctctcac
ccgtcttgaaacacggaccaaggagtgtaacatgtatgcgagccattgggttgactaaac
ctagaggcgcagtgaaagcaaagagtagcttgtctgctcgagggacgatccgcaaggcgc
agtcccgcgacttccaatcgacctcgcatcgtt
>MN069757
ctcttggtctcgctgaatgtggcgtttgggagagtcttatcgcggtgtggacggccagtc
aaagtccaacttgacagtggccatggcccgtagagggtgataggcccgtaagacggctgt
ctcactgcgctgacttttccctagagtcggattgcttgggagtgcagtccaaagtgcgag
gtaaactcctcgtaaggctaaatatgaccccgagtccgatagcaaacaagtaccgtgagg
gaaaattgaaaagaactttgaagagagagttcaagagtacgtgaaaccgtctagcggtaa
agagaggggttctcgaagtttctgagggggactcaaccttggtggtgcttggcctgggcg
tatttgatcagcaatgactttgcgtttagtcccatgtgcctcccggacgcactttctcct
cagtttacggcaggaaccgttagatgtggactgaaggcccagggtgaagttgttggttat
gctggcagcccttggtgtcctagcttcgcgtctgacgggtatgtaagtgaactcgtatag
cgagcgattctctattgcggttcgcatttctctgccgagtaggtcggtggcccctctcac
ccgtcttgaaacacggaccaaggagtgtaacatgtatgcgagccattgggttgactaaac
ctagaggcgcagtgaaagcaaagagtagcttgtctgctcgagggacgatccgcaaggcgc
agtcccgcgacttccaatcgacctcgcatcgtt
>MN069758
ctcttggtctcgctgaatgtggcgtttgggagagtcttatcgcggcgtggacggccagtc
aaagtccaacttgacagtggccatggcccgtagagggtgataggcccgtaagacggctgt
ctcactgcgctgacttttccctagagtcggattgcttgggagtgcagtccaaagtgcgag
gtaaactcctcgtaaggctaaatatgaccccgagtccgatagcaaacaagtaccgtgagg
gaaaattgaaaagaactttgaagagagagttcaagagtacgtgaaaccgtctagcggtaa
agagaggggttctcgaagtttctgagggggactcaaccttggtggtgcttggcctgggcg
tatttgatcagcaatgactttgcgtttagtcccatgtgcctcccggacgcactttctcct
cagtttacggcaggaaccgttagatgtggactgaaggcccagggtgaagttgttggttat
gctggcagcccttggtgtcctagcttcgcgtctgacgggtatgtaagtgaactcgtatag
cgagcgattctctattgcggttcgcatttctctgccgagtaggtcggtggcccctctcac
ccgtcttgaaacacggaccaaggagtgtaacatgtatgcgagccattgggttgactaaac
ctagaggcgcagtgaaagcaaagagtagcttgtctgctcgagggacgatccgcaaggcgc
agtcccgcgacttccaatcgacctcgcatcgtt
>MN069759
-tcttggtctcgctgaatgtggcgtttgggagagtcttatcgcggcgtggacggccagtc
aaagtccaacttgacagtggccatggcccgtagagggtgataggcccgtaagacggctgt
ctcactgcgctgacttttccctagagtcggattgcttgggagtgcagtccaaagtgcgag
gtaaactcctcgtaaggctaaatatgaccccgagtccgatagcaaacaagtaccgtgagg
gaaaattgaaaagaactttgaagagagagttcaagagtacgtgaaaccgtctagcggtaa
agagaggggttctcgaagtttctgagggggactcaaccttggtggtgcttggcctgggcg
tatttgatcagcaatgactttgcgtttagtcccatgtgcctcccggacgcactttctcct
cagtttacggcaggaaccgttagatgtggactgaaggcccagggtgaagttgttggttat
gctggcagcccttggtgtcctagcttcgcgtctgacgggtatgtaagtgaactcgtatag
cgagcgattctctattgcggttcgcatttctctgccgagtaggtcggtggcccctctcac
ccgtcttgaaacacggaccaaggagtgtaacatgtatgcgagccattgggttgactaaac
ctagaggcgcagtgaaagcaaagagtagcttgtctgctcgagggacgatccgcaaggcgc
agtcccgcgacttccaatcgacctcgcatcgtt
>MN069760
ctcttggtctcgctgaatgtggcgtttgggagagtcttatcgcggtgtggacggccagtc
aaagtccaacttgacagtggccatggcccgtagagggtgataggcccgtaagacggctgt
cccactgcgctgacttttccctagagtcggattgcttgggagtgcagtccaaagtgcgag
gtaaactcctcgtaaggctaaatatgaccccgagtccgatagcaaacaagtaccgtgagg
gaaaattgaaaagaactttgaagagagagttcaagagtacgtgaaaccgtctagcggtaa
agagaggggttctcgaagtttctgagggggactcaaccttggtggtgcttggcctgggcg
tatttgatcagcaatgactttgcgtttagtcccatgtgcctcccggacgcactttctcct
cagtttacggcaggaaccgttagatgtggactgaaggcccagggtgaagttgttggttat
gctggcagcccttggtgtcctagcttcgcgtctgacgggtatgtaagtgaactcgtatag
cgagcgattctctattgcggttcgcatttctctgccgagtaggtcggtggcccctctcac
ccgtcttgaaacacggaccaaggagtgtaacatgtatgcgagccattgggttgactaaac
ctagaggcgcagtgaaagcaaagagtagcttgtctgctcgagggacgatccgcaaggcgc
agtcccgcgacttccaatcgacctcgcatcgtt
>MN069761
ctcttggtctcgctgaatgtggcgtttgggagagtcttatcgcggtgtggacggccagtc
aaagtccaacttgacagtggccatggcccgtagagggtgataggcccgtaagacggctgt
cccactgcgctgacttttccctagagtcggattgcttgggagtgcagtccaaagtgcgag
gtaaactcctcgtaaggctaaatatgaccccgagtccgatagcaaacaagtaccgtgagg
gaaaattgaaaagaactttgaagagagagttcaagagtacgtgaaaccgtctagcggtaa
agagaggggttctcgaagtttctgagggggactcaaccttggtggtgcttggcctgggcg
tatttgatcagcaatgactttgcgtttagtcccatgtgcctcccggacgcactttctcct
cagtttacggcaggaaccgttagatgtggactgaaggcccagggtgaagttgttggttat
gctggcagcccttggtgtcctagcttcgcgtctgacgggtatgtaagcgaactcgtatag
cgagcaattctctattgcggttcgcatttctctgccgagtaggtcggtggcccctctcac
ccgtcttgaaacacggaccaaggagtgtaacatgtatgcgagccattgggttgactaaac
ctagaggcgcagtgaaagcaaagagtagcttgtctgctcgagggacgatccgcaaggcgc
agtcccgcgacttccaatcgacctcgcatcgtt
>MN069762
ctcttggtctcgctgaatgtggcgtttgggagagtcttatcgcggtgtggacggccagtc
aaagtccaacttgacagtggccatggcccgtagagggtgataggcccgtaagacggctgt
cccactgcgctgacttttccctagagtcggattgcttgggagtgcagtccaaagtgcgag
gtaaactcctcgtaaggctaaatatgaccccgagtccgatagcaaacaagtaccgtgagg
gaaaattgaaaagaactttgaagagagagttcaagagtacgtgaaaccgtctagcggtaa
agagaggggttctcgaagtttctgagggggactcaaccttggtggtgcttggcctgggcg
tatttgatcagcaatgactttgcgtttagtcccatgtgcctcccggacgcactttctcct
cagtttacggcaggaaccgttagatgtggactgaaggcccagggtgaagttgttggttat
gctggcagcccttggtgtcctagcttcgcgtctgacgggtatgtaagcgaactcgtatag
cgagcaattctctattgcggttcgcatttctctgccgagtaggtcggtggcccctctcac
ccgtcttgaaacacggaccaaggagtgtaacatgtatgcgagccattgggttgactaaac
ctagaggcgcagtgaaagcaaagagtagcttgtctgctcgagggacgatccgcaaggcgc
agtcccgcgacttccaatcgacctcgcatcgtt
>MN069763
ctcttggtctcgctgaatgtggcgtttgggagagtcttatcgcggcgtggacggccagtc
aaagtccaacttgacagtggccatggcccgtagagggtgataggcccgtaagacggctgt
ctcactgcgctgacttttccctagagtcggattgcttgggagtgcagtccaaagtgcgag
gtaaactcctcgtaaggctaaatatgaccccgagtccgatagcaaacaagtaccgtgagg
gaaaattgaaaagaactttgaagagagagttcaagagtacgtgaaaccgtctagcggtaa
agagaggggttctcgaagtttctgagggggactcaaccttggtggtgcttggcctgggcg
tatttgatcagcaatgactttgcgtttagtcccatgtgcctcccggacgcactttctcct
cagtttacggcaggaaccgttagatgtggactgaaggcccagggtgaagttgttggttat
gctggcagcccttggtgtcctagcttcgcgtctgacgggtatgtaagtgaactcgtatag
cgagcgattctctattgcggttcgcatttctctgccgagtaggtcggtggcccctctcac
ccgtcttgaaacacggaccaaggagtgtaacatgtatgcgagccattgggttgactaaac
ctagaggcgcagtgaaagcaaagagtagcttgtctgctcgagggacgatccgcaaggcgc
agtcccgcgacttccaatcgacctcgcatcgtt
>MN069764
ctcttggtctcgctgaatgtggcgtttgggagagtcttatcgcggcgtggacggccagtc
aaagtccaacttgacagtggccatggcccgtagagggtgataggcccgtaagacggctgt
ctcactgcgctgacttttccctagagtcggattgcttgggagtgcagtccaaagtgcgag
gtaaactcctcgtaaggctaaatatgaccccgagtccgatagcaaacaagtaccgtgagg
gaaaattgaaaagaactttgaagagagagttcaagagtacgtgaaaccgtctagcggtaa
agagaggggttctcgaagtttctgagggggactcaaccttggtggtgcttggcctgggcg
tatttgatcagcaatgactttgcgtttagtcccatgtgcctcccggacgcactttctcct
cagtttacggcaggaaccgttagatgtggactgaaggcccagggtgaagttgttggttat
gctggcagcccttggtgtcctagcttcgcgtctgacgggtatgtaagtgaactcgtatag
cgagcgattctctattgcggttcgcatttctctgccgagtaggtcggtggcccctctcac
ccgtcttgaaacacggaccaaggagtgtaacatgtatgcgagccattgggttgactaaac
ctagaggcgcantgaaagcaaagagtagcttgtctgctcgagggacgatccgcaa-----
---------------------------------
>MN069765
ctcttggtctcgctgaatgtggcgtttgggagagtcttatcgcggtgtggacggccagtc
aaagtccaacttgacagtggccatggcccgtagagggtgataggcccgtaagacggctgt
cccactgcgctgacttttccctagagtcggattgcttgggagtgcagtccaaagtgcgag
gtaaactcctcgtaaggctaaatatgaccccgagtccgatagcaaacaagtaccgtgagg
gaaaattgaaaagaactttgaagagagagttcaagagtacgtgaaaccgtctagcggtaa
agagaggggttctcgaagtttctgagggggactcaaccttggtggtgcttggcctgggcg
tatttgatcagcaatgactttgcgtttagtcccatgtgcctcccggacgcactttctcct
cagtttacggcaggaaccgttagatgtggactgaaggcccagggtgaagttgttggttat
gctggcagcccttggtgtcctagcttcgcgtctgacgggtatgtaagtgaactcgtatag
cgagcgattctctattgcggttcgcatttctctgccgagtaggtcggtggcccctctcac
ccgtcttgaaacacggaccaaggagtgtaacatgtatgcgagccattgggttgattaaac
ctagaggcgcagtgaaagcaaagagtagcttgtctgctcgagggacgatccgcaaggcgc
agtcccgcgacttccaatcgacctcgcatcgtt
>MN069766
ctcttggtctcgctgaatgtggcgtttgggagagtcttatcgcggcgtggacggccagtc
aaagtccaacttgacagtggccatggcccgtagagggtgataggcccgtaagacggctgt
ctcactgcgctgacttttccctagagtcggattgcttgggagtgcagtccaaagtgcgag
gtaaactcctcgtaaggctaaatatgaccccgagtccgatagcaaacaagtaccgtgagg
gaaaattgaaaagaactttgaagagagagttcaagagtacgtgaaaccgtctagcggtaa
agagaggggttctcgaagtttctgagggggactcaaccttggtggtgcttggcctgggcg
tatttgatcagcaatgactttgcgtttagtcccatgtgcctcccggacgcactttctcct
cagtttacggcaggaaccgttagatgtggactgaaggcccagggtgaagttgttggttat
gctggcagcccttggtgtcctagcttcgcgtctgacgggtatgtaagtgaactcgtatag
cgagcgattctctattgcggttcgcatttctctgccgagtaggtcggtggcccctctcac
ccgtcttgaaacacggaccaaggagtgtaacatgtatgcgagccattgggttgactaaac
ctagaggcgcagtgaaagcaaagagtagcttgtctgctcgagggacgatccgcaaggcgc
agtcccgcgacttccaatcgacctcgcatcgtt
>MN069767
ctcttggtctcgctgaatgtggcgtttgggagagtcttatcgcggtgtggacggccagtc
aaagtccaacttgacagtggccatggcccgtagagggtgataggcccgtaagacggctgt
ctcactgcgctgacttttccctagagtcggattgcttgggagtgcagtccaaagtgcgag
gtaaactcctcgtaaggctaaatatgaccccgagtccgatagcaaacaagtaccgtgagg
gaaaattgaaaagaactttgaagagagagttcaagagtacgtgaaaccgtctagcggtaa
agagaggggttctcgaagtttctgagggggactcaaccttggtggtgcttggcctgggcg
tatttgatcagcaatgactttgcgtttagtcccatgtgcctcccggacgcactttctcct
cagtttacggcaggaaccgttagatgtggactgaaggcccagggtgaagttgttggttat
gctggcagcccttggtgtcctagcttcgcgtctgacgggtatgtaagtgaactcgtatag
cgagcgattctctattgcggttcgcatttctctgccgagtaggtcggtggcccctctcac
ccgtcttgaaacacggaccaaggagtgtaacatgtatgcgagccattgggttgactaaac
ctagaggcgcagtgaaagcaaagagtagcttgtctgctcgagggacgatccgcaaggcgc
agtcccgcgacttccaatcgacctcgcatcgtt
>MN069768
ctcttggtctcgctgaatgtggcgtttgggagagtcttatcgcggcgtggacggccagtc
aaagtccaacttgacagtggccatggcccgtagagggtgataggcccgtaagacggctgt
ctcactgcgctgacttttccctagagtcggattgcttgggagtgcagtccaaagtgcgag
gtaaactcctcgtaaggctaaatatgaccccgagtccgatagcaaacaagtaccgtgagg
gaaaattgaaaagaactttgaagagagagttcaagagtacgtgaaaccgtctagcggtaa
agagaggggttctcgaagtttctgagggggactcaaccttggtggtgcttggcctgggcg
tatttgatcagcaatgactttgcgtttagtcccatgtgcctcccggacgcactttctcct
cagtttacggcaggaaccgttagatgtggactgaaggcccagggtgaagttgttggttat
gctggcagcccttggtgtcctagcttcgcgtctgacgggtatgtaagtgaactcgtatag
cgagcgattctctattgcggttcgcatttctctgccgagtaggtcggtggcccctctcac
ccgtcttgaaacacggaccaaggagtgtaacatgtatgcgagccattgggttgactaaac
ctagaggcgcagtgaaagcaaagagtagcttgtctgctcgagggacgatccgcaaggcgc
agtcccgcgacttccaatcgacctcgcatcgtt
>MN069769
ctcttggtctcgctgaatgtggcgtttgggagagtcttatcgcggtgtggacggccagtc
aaagtccaacttgacagtggccatggcccgtagagggtgataggcccgtaagacggctgt
ctcactgcgctgacttttccctagagtcggattgcttgggagtgcagtccaaagtgcgag
gtaaactcctcgtaaggctaaatatgaccccgagtccgatagcaaacaagtaccgtgagg
gaaaattgaaaagaactttgaagagagagttcaagagtacgtgaaaccgtctagcggtaa
agagaggggttctcgaagtttctgagggggactcaaccttggtggtgcttggcctgggcg
tatttgatcagcaatgactttgcgtttagtcccatgtgcctcccggacgcactttctcct
cagtttacggcaggaaccgttagatgtggactgaaggcccagggtgaagttgttggttat
gctggcagcccttggtgtcctagcttcgcgtctgacgggtatgtaagtgaactcgtatag
cgagcgattctctattgcggttcgcatttctctgccgagtaggtcggtggcccctctcac
ccgtcttgaaacacggaccaaggagtgtaacatgtatgcgagccattgggttgactaaac
ctagaggcgcagtgaaagcaaagagtagcttgtctgctcgagggacgatccgcaaggcgc
agtcccgcgacttccaatcgacctcgcatcgtt
>MN069770
-----ggtctcgctgaatgtggcgtttgggagagtcttatcgcggtgtggacggccagtc
aaagtccaacttgacagtggccatggcccgtagagggtgataggcccgtaagacggctgt
cccactgcgctgacttttccctagagtcggattgcttgggagtgcagtccaaagtgcgag
gtaaactcctcgtaaggctaaatatgaccccgagtccgatagcaaacaagtaccgtgagg
gaaaattgaaaagaactttgaagagagagttcaagagtacgtgaaaccgtctagcggtaa
agagaggggttctcgaagtttctgagggggactcaaccttggtggtgcttggcctgggcg
tatttgatcagcaatgactttgcgtttagtcccatgtgcctcccggacgcactttctcct
cagtttacggcaggaaccgttagatgtggactgaaggcccagggtgaagttgttggttat
gctggcagcccttggtgtcctagcttcgcgtctgacgggtatgtaagcgaactcgtatag
cgagcaattctctattgcggttcgcatttctctgccgagtaggtcggtggcccctctcac
ccgtcttgaaacacggaccaaggagtgtaacatgtatgcgagccattgggttgactaaac
ctagaggcgcagtgaaagcaaagagtagcttgtctgctcgagggacgatccgcaaggcgc
agtcccgcgacttccaatcgacctcgcatcgtt
>MN069771
ctcttggtctcgctgaatgtggcgtttgggagagtcttatcgcggtgtggacggccagtc
aaagtccaacttgacagtggccatggcccgtagagggtgataggcccgtaagacggctgt
ctcactgcgctgacttttccctagagtcggattgcttgggagtgcagtccaaagtgcgag
gtaaactcctcgtaaggctaaatatgaccccgagtccgatagcaaacaagtaccgtgagg
gaaaattgaaaagaactttgaagagagagttcaagagtacgtgaaaccgtctagcggtaa
agagaggggttctcgaagtttctgagggggactcaaccttggtggtgcttggcctgggcg
tatttgatcagcaatgactttgcgtttagtcccatgtgcctcccggacgcactttctcct
cagtttacggcaggaaccgttagatgtggactgaaggcccagggtgaagttgttggttat
gctggcagcccttggtgtcctagcttcgcgtctgacgggtatgtaagtgaactcgtatag
cgagcgattctctattgcggttcgcatttctctgccgagtaggtcggtggcccctctcac
ccgtcttgaaacacggaccaaggagtgtaacatgtatgcgagccattgggttgactaaac
ctagaggcgcagtgaaagcaaagagtagcttgtctgctcgagggacgatccgcaaggcgc
agtcccgcgacttccaatcgacctcgcatcgtt
>MN069772
ctcttggtctcgctgaatgtggcgtttgggagagtcttatcgcggcgtggacggccagtc
aaagtccaacttgacagtggccatggcccgtagagggtgataggcccgtaagacggctgt
ctcactgcgctgacttttccctagagtcggattgcttgggagtgcagtccaaagtgcgag
gtaaactcctcgtaaggctaaatatgaccccgagtccgatagcaaacaagtaccgtgagg
gaaaattgaaaagaactttgaagagagagttcaagagtacgtgaaaccgtctagcggtaa
agagaggggttctcgaagtttctgagggggactcaaccttggtggtgcttggcctgggcg
tatttgatcagcaatgactttgcgtttagtcccatgtgcctcccggacgcactttctcct
cagtttacggcaggaaccgttagatgtggactgaaggcccagggtgaagttgttggttat
gctggcagcccttggtgtcctagcttcgcgtctgacgggtatgtaagtgaactcgtatag
cgagcgattctctattgcggttcgcatttctctgccgagtaggtcggtggcccctctcac
ccgtcttgaaacacggaccaaggagtgtaacatgtatgcgagccattgggttgactaaac
ctagaggcgcagtgaaagcaaagagtagcttgtctgctcgagggacgatccgcaaggcgc
agtcccgcgacttccaatcgacctcgcatcgtt
>MN069773
ctcttggtctcgctgaatgtggcgtttgggagagtcttatcgcggcgtggacggccagtc
aaagtccaacttgacagtggccatggcccgtagagggtgataggcccgtaagacggctgt
ctcactgcgctgacttttccctagagtcggattgcttgggagtgcagtccaaagtgcgag
gtaaactcctcgtaaggctaaatatgaccccgagtccgatagcaaacaagtaccgtgagg
gaaaattgaaaagaactttgaagagagagttcaagagtacgtgaaaccgtctagcggtaa
agagaggggttctcgaagtttctgagggggactcaaccttggtggtgcttggcctgggcg
tatttgatcagcaatgactttgcgtttagtcccatgtgcctcccggacgcactttctcct
cagtttacggcaggaaccgttagatgtggactgaaggcccagggtgaagttgttggttat
gctggcagcccttggtgtcctagcttcgcgtctgacgggtatgtaagtgaactcgtatag
cgagcgattctctattgcggttcgcatttctctgccgagtaggtcggtggcccctctcac
ccgtcttgaaacacggaccaaggagtgtaacatgtatgcgagccattgggttgactaaac
ctagaggcgcagtgaaagcaaagagtagcttgtctgctcgagggacgatccgcaaggcgc
agtcccgcgacttccaatcgacctcgcatcgtt
>MN069774
ctcttggtctcgctgaatgtggcgtttgggagagtcttatcgcggcgtggacggccagtc
aaagtccaacttgacagtggccatggcccgtagagggtgataggcccgtaagacggctgt
ctcactgcgctgacttttccctagagtcggattgcttgggagtgcagtccaaagtgcgag
gtaaactcctcgtaaggctaaatatgaccccgagtccgatagcaaacaagtaccgtgagg
gaaaattgaaaagaactttgaagagagagttcaagagtacgtgaaaccgtctagcggtaa
agagaggggttctcgaagtttctgagggggactcaaccttggtggtgcttggcctgggcg
tatttgatcagcaatgactttgcgtttagtcccatgtgcctcccggacgcactttctcct
cagtttacggcaggaaccgttagatgtggactgaaggcccagggtgaagttgttggttat
gctggcagcccttggtgtcctagcttcgcgtctgacgggtatgtaagtgaactcgtatag
cgagcgattctctattgcggttcgcatttctctgccgagtaggtcggtggcccctctcac
ccgtcttgaaacacggaccaaggagtgtaacatgtatgcgagccattgggttgactaaac
ctagaggcgcagtgaaagcaaagagtagcttgtctgctcgagggacgatccgcaaggcgc
agtcccgcgacttccaatcgacctcgcatcgtt
>MN069775
ctcttggtctcgctgaatgtggcgtttgggagagtcttatcgcggcgtggacggccagtc
aaagtccaacttgacagtggccatggcccgtagagggtgataggcccgtaagacggctgt
ctcactgcgctgacttttccctagagtcggattgcttgggagtgcagtccaaagtgcgag
gtaaactcctcgtaaggctaaatatgaccccgagtccgatagcaaacaagtaccgtgagg
gaaaattgaaaagaactttgaagagagagttcaagagtacgtgaaaccgtctagcggtaa
agagaggggttctcgaagtttctgagggggactcaaccttggtggtgcttggcctgggcg
tatttgatcagcaatgactttgcgtttagtcccatgtgcctcccggacgcactttctcct
cagtttacggcaggaaccgttagatgtggactgaaggcccagggtgaagttgttggttat
gctggcagcccttggtgtcctagcttcgcgtctgacgggtatgtaagtgaactcgtatag
cgagcgattctctattgcggttcgcatttctctgccgagtaggtcggtggcccctctcac
ccgtcttgaaacacggaccaaggagtgtaacatgtatgcgagccattgggttgactaaac
ctagaggcgcagtgaaagcaaagagtagcttgtctgctcgagggacgatccgcaaggcgc
agtcccgcgacttccaatcgacctcgcatcgtt
>MN069776
ctcttggtctcgctgaatgtggcgtttgggagagtcttatcgcggcgtggacggccagtc
aaagtccaacttgacagtggccatggcccgtagagggtgataggcccgtaagacggctgt
ctcactgcgctgacttttccctagagtcggattgcttgggagtgcagtccaaagtgcgag
gtaaactcctcgtaaggctaaatatgaccccgagtccgatagcaaacaagtaccgtgagg
gaaaattgaaaagaactttgaagagagagttcaagagtacgtgaaaccgtctagcggtaa
agagaggggttctcgaagtttctgagggggactcaaccttggtggtgcttggcctgggcg
tatttgatcagcaatgactttgcgtttagtcccatgtgcctcccggacgcactttctcct
cagtttacggcaggaaccgttagatgtggactgaaggcccagggtgaagttgttggttat
gctggcagcccttggtgtcctagcttcgcgtctgacgggtatgtaagtgaactcgtatag
cgagcgattctctattgcggttcgcatttctctgccgagtaggtcggtggcccctctcac
ccgtcttgaaacacggaccaaggagtgtaacatgtatgcgagccattgggttgactaaac
ctagaggcgcagtgaaagcaaagagtagcttgtctgctcgagggacgatccgcaaggcgc
agtcccgcgacttccaatcgacctcgcatcgtt
>MN069777
ctcttggtctcgctgaatgtggcgtttgggagagtcttatcgcggtgtggacggccagtc
aaagtccaacttgacagtggccatggcccgtagagggtgataggcccgtaagacggctgt
ctcactgcgctgacttttccctagagtcggattgcttgggagtgcagtccaaagtgcgag
gtaaactcctcgtaaggctaaatatgaccccgagtccgatagcaaacaagtaccgtgagg
gaaaattgaaaagaactttgaagagagagttcaagagtacgtgaaaccgtctagcggtaa
agagaggggttctcgaagtttctgagggggactcaaccttggtggtgcttggcctgggcg
tatttgatcagcaatgactttgcgtttagtcccatgtgcctcccggacgcactttctcct
cagtttacggcaggaaccgttagatgtggactgaaggcccagggtgaagttgttggttat
gctggcagcccttggtgtcctagcttcgcgtctgacgggtatgtaagtgaactcgtatag
cgagcgattctctattgcggttcgcatttctctgccgagtaggtcggtggcccctctcac
ccgtcttgaaacacggaccaaggagtgtaacatgtatgcgagccattgggttgactaaac
ctagaggcgcagtgaaagcaaagagtagcttgtctgctcgagggacgatccgcaaggcgc
agtcccgcgacttccaatcgacctcgcatcgtt
>MN069778
ctcttggtctcgctgaatgtggcgtttgggagagtcttatcgcggygtggacggccagtc
aaagtccaacttgacagtggccatggcccgtagagggtgataggcccgtaagacggctgt
ctcactgcgctgacttttccctagagtcggattgcttgggagtgcagtccaaagtgcgag
gtaaactcctcgtaaggctaaatatgaccccgagtccgatagcaaacaagtaccgtgagg
gaaaattgaaaagaactttgaagagagagttcaagagtacgtgaaaccgtctagcggtaa
agagaggggttctcgaagtttctgagggggactcaaccttggtggtgcttggcctgggcg
tatttgatcagcaatgactttgcgtttagtcccatgtgcctcccggacgcactttctcct
cagtttacggcaggaaccgttagatgtggactgaaggcccagggtgaagttgttggttat
gctggcagcccttggtgtcctagcttcgcgtctgacgggtatgtaagtgaactcgtatag
cgagcgattctctattgcggttcgcatttctctgccgagtaggtcggtggcccctctcac
ccgtcttgaaacacggaccaaggagtgtaacatgtatgcgagccattgggttgactaaac
ctagaggcgcagtgaaagcaaagagtagcttgtctgctcgagggacgatccgcaaggcgc
agtcccgcgacttccaatcgacctcgcatcgtt
>MN069779
ctcttggtctcgctgaatgtggcgtttgggagagtcttatcgcggcgtggacggccagtc
aaagtccaacttgacagtggccatggcccgtagagggtgataggcccgtaagacggctgt
ctcactgcgctgacttttccctagagtcggattgcttgggagtgcagtccaaagtgcgag
gtaaactcctcgtaaggctaaatatgaccccgagtccgatagcaaacaagtaccgtgagg
gaaaattgaaaagaactttgaagagagagttcaagagtacgtgaaaccgtctagcggtaa
agagaggggttctcgaagtttctgagggggactcaaccttggtggtgcttggcctgggcg
tatttgatcagcaatgactttgcgtttagtcccatgtgcctcccggacgcactttctcct
cagtttacggcaggaaccgttagatgtggactgaaggcccagggtgaagttgttggttat
gctggcagcccttggtgtcctagcttcgcgtctgacgggtatgtaagtgaactcgtatag
cgagcgattctctattgcggttcgcatttctctgccgagtaggtcggtggcccctctcac
ccgtcttgaaacacggaccaaggagtgtaacatgtatgcgagccattgggttgactaaac
ctagaggcgcagtgaaagcaaagagtagcttgtctgctcgagggacgatccgcaaggcgc
agtcccgcgacttccaatcgacctcgcatcgtt
>MN069780
ctcttggtctcgctgaatgtggcgtttgggagagtcttatcgcggygtggacggccagtc
aaagtccaacttgacagtggccatggcccgtagagggtgataggcccgtaagacggctgt
cncactgcgctgacttttccctagagtcggattgcttgggagtgcagtccaaagtgcgag
gtaaactcctcgtaaggctaaatatgaccccgagtccgatagcaaacaagtaccgtgagg
gaaaattgaaaagaactttgaagagagagttcaagagtacgtgaaaccgtctagcggtaa
agagaggggttctcgaagtttctgagggggactcaaccttggtggtgcttggcctgggcg
tatttgatcagcaatgactttgcgtttagtcccatgtgcctcccggacgcactttctcct
cagtttacggcaggaaccgttagatgtggactgaaggcccagggtgaagttgttggttat
gctggcagcccttggtgtcctagcttcgcgtctgacgggtatgtaagtgaactcgtatag
cgagcgattctctattgcggttcgcatttctctgccgagtaggtcggtggcccctctcac
ccgtcttgaaacacggaccaaggagtgtaacatgtatgcgagccattgggttgattaaac
ctagaggcgcagtgaaagcaaagagtagcttgtctgctcgagggacgatccgcaaggcgc
agtcccgcgacttccaatcgacctcgcatcgtt
>MN069781
ctcttggtctcgctgaatgtggcgtttgggagagtcttatcgcggtgtggacggccagtc
aaagtccaacttgacagtggccatggcccgtagagggtgataggcccgtaagacggctgt
ctcactgcgctgacttttccctagagtcggattgcttgggagtgcagtccaaagtgcgag
gtaaactcctcgtaaggctaaatatgaccccgagtccgatagcaaacaagtaccgtgagg
gaaaattgaaaagaactttgaagagagagttcaagagtacgtgaaaccgtctagcggtaa
agagaggggttctcgaagtttctgagggggactcaaccttggtggtgcttggcctgggcg
tatttgatcagcaatgactttgcgtttagtcccatgtgcctcccggacgcactttctcct
cagtttacggcaggaaccgttagatgtggactgaaggcccagggtgaagttgttggttat
gctggcagcccttggtgtcctagcttcgcgtctgacgggtatgtaagtgaactcgtatag
cgagcgattctctattgcggttcgcatttctctgccgagtaggtcggtggcccctctcac
ccgtcttgaaacacggaccaaggagtgtaacatgtatgcgagccattgggttgactaaac
ctagaggcgcagtgaaagcaaagagtagcttgtctgctcgagggacgatccgcaaggcgc
agtcccgcgacttccaatcgacctcgcatcgtt
>MN069782
ctcttggtctcgctgaatgtggcgtttgggagagtcttatcgcggcgtggacggccagtc
aaagtccaacttgacagtggccatggcccgtagagggtgataggcccgtaagacggctgt
cncactgcgctgacttttccctagagtcggattgcttgggagtgcagtccaaagtgcgag
gtaaactcctcgtaaggctaaatatgaccccgagtccgatagcaaacaagtaccgtgagg
gaaaattgaaaagaactttgaagagagagttcaagagtacgtgaaaccgtctagcggtaa
agagaggggttctcgaagtttctgagggggactcaaccttggtggtgcttggcctgggcg
tatttgatcagcaatgactttgcgtttagtcccatgtgcctcccggacgcactttctcct
cagtttacggcaggaaccgttagatgtggactgaaggcccagggtgaagttgttggttat
gctggcagcccttggtgtcctagcttcgcgtctgacgggtatgtaagtgaactcgtatag
cgagcgattctctattgcggttcgcatttctctgccgagtaggtcggtggcccctctcac
ccgtcttgaaacacggaccaaggagtgtaacatgtatgcgagccattgggttgattaaac
ctagaggcgcagtgaaagcaaagagtagcttgtctgctcgagggacgatccgcaaggcgc
agtcccgcgacttccaatcgacctcgcatcgtt
>MN069783
ctcttggtctcgctgaatgtggcgtttgggagagtcttatcgcggcgtggacggccagtc
aaagtccaacttgacagtggccatggcccgtagagggtgataggcccgtaagacggctgt
ctcactgcgctgacttttccctagagtcggattgcttgggagtgcagtccaaagtgcgag
gtaaactcctcgtaaggctaaatatgaccccgagtccgatagcaaacaagtaccgtgagg
gaaaattgaaaagaactttgaagagagagttcaagagtacgtgaaaccgtctagcggtaa
agagaggggttctcgaagtttctgagggggactcaaccttggtggtgcttggcctgggcg
tatttgatcagcaatgactttgcgtttagtcccatgtgcctcccggacgcactttctcct
cagtttacggcaggaaccgttagatgtggactgaaggcccagggtgaagttgttggttat
gctggcagcccttggtgtcctagcttcgcgtctgacgggtatgtaagtgaactcgtatag
cgagcgattctctattgcggttcgcatttctctgccgagtaggtcggtggcccctctcac
ccgtcttgaaacacggaccaaggagtgtaacatgtatgcgagccattgggttgactaaac
ctagaggcgcagtgaaagcaaagagtagcttgtctgctcgagggacgatccgcaaggcgc
agtcccgcgacttccaatcgacctcgcatcgtt
>MN069784
ctcttggtctcgctgaatgtggcgtttgggagagtcttatcgcggcgtggacggccagtc
aaagtccaacttgacagtggccatggcccgtagagggtgataggcccgtaagacggctgt
ctcactgcgctgacttttccctagagtcggattgcttgggagtgcagtccaaagtgcgag
gtaaactcctcgtaaggctaaatatgaccccgagtccgatagcaaacaagtaccgtgagg
gaaaattgaaaagaactttgaagagagagttcaagagtacgtgaaaccgtctagcggtaa
agagaggggttctcgaagtttctgagggggactcaaccttggtggtgcttggcctgggcg
tatttgatcagcaatgactttgcgtttagtcccatgtgcctcccggacgcactttctcct
cagtttacggcaggaaccgttagatgtggactgaaggcccagggtgaagttgttggttat
gctggcagcccttggtgtcctagcttcgcgtctgacgggtatgtaagtgaactcgtatag
cgagcgattctctattgcggttcgcatttctctgccgagtaggtcggtggcccctctcac
ccgtcttgaaacacggaccaaggagtgtaacatgtatgcgagccattgggttgactaaac
ctagaggcgcagtgaaagcaaagagtagcttgtctgctcgagggacgatccgcaaggcgc
agtcccgcgacttccaatcgacctcgcatcgtt
>MN069785
ctcttggtctcgctgaatgtggcgtttgggagagtcttatcgcggcgtggacggccagtc
aaagtccaacttgacagtggccatggcccgtagagggtgataggcccgtaagacggctgt
ctcactgcgctgacttttccctagagtcggattgcttgggagtgcagtccaaagtgcgag
gtaaactcctcgtaaggctaaatatgaccccgagtccgatagcaaacaagtaccgtgagg
gaaaattgaaaagaactttgaagagagagttcaagagtacgtgaaaccgtctagcggtaa
agagaggggttctcgaagtttctgagggggactcaaccttggtggtgcttggcctgggcg
tatttgatcagcaatgactttgcgtttagtcccatgtgcctcccggacgcactttctcct
cagtttacggcaggaaccgttagatgtggactgaaggcccagggtgaagttgttggttat
gctggcagcccttggtgtcctagcttcgcgtctgacgggtatgtaagtgaactcgtatag
cgagcgattctctattgcggttcgcatttctctgccgagtaggtcggtggcccctctcac
ccgtcttgaaacacggaccaaggagtgtaacatgtatgcgagccattgggttgactaaac
ctagaggcgcagtgaaagcaaagagtagcttgtctgctcgagggacgatccgcaaggcgc
agtcccgcgacttccaatcgacctcgcatcgtt
>MN069786
ctcttggtctcgctgaatgtggcgtttgggagagtcttatcgcggtgtggacggccagtc
aaagtccaacttgacagtggccatggcccgtagagggtgataggcccgtaagacggctgt
cccactgcgctgacttttccctagagtcggattgcttgggagtgcagtccaaagtgcgag
gtaaactcctcgtaaggctaaatatgaccccgagtccgatagcaaacaagtaccgtgagg
gaaaattgaaaagaactttgaagagagagttcaagagtacgtgaaaccgtctagcggtaa
agagaggggttctcgaagtttctgagggggactcaaccttggtggtgcttggcctgggcg
tatttgatcagcaatgactttgcgtttagtcccatgtgcctcccggacgcactttctcct
cagtttacggcaggaaccgttagatgtggactgaaggcccagggtgaagttgttggttat
gctggcagcccttggtgtcctagcttcgcgtctgacgggtatgtaagtgaactcgtatag
cgagcgattctctattgcggttcgcatttctctgccgagtaggtcggtggcccctctcac
ccgtcttgaaacacggaccaaggagtgtaacatgtatgcgagccattgggttgattaaac
ctagaggcgcagtgaaagcaaagagtagcttgtctgctcgagggacgatccgcaaggcgc
agtcccgcgacttccaatcgacctcgcatcgtt
>MN069787
ctcttggtctcgctgaatgtggcgtttgggagagtcttatcgcggcgtggacggccagtc
aaagtccaacttgacagtggccatggcccgtagagggtgataggcccgtaagacggctgt
ctcactgcgctgacttttccctagagtcggattgcttgggagtgcagtccaaagtgcgag
gtaaactcctcgtaaggctaaatatgaccccgagtccgatagcaaacaagtaccgtgagg
gaaaattgaaaagaactttgaagagagagttcaagagtacgtgaaaccgtctagcggtaa
agagaggggttctcgaagtttctgagggggactcaaccttggtggtgcttggcctgggcg
tatttgatcagcaatgactttgcgtttagtcccatgtgcctcccggacgcactttctcct
cagtttacggcaggaaccgttagatgtggactgaaggcccagggtgaagttgttggttat
gctggcagcccttggtgtcctagcttcgcgtctgacgggtatgtaagtgaactcgtatag
cgagcgattctctattgcggttcgcatttctctgccgagtaggtcggtggcccctctcac
ccgtcttgaaacacggaccaaggagtgtaacatgtatgcgagccattgggttgactaaac
ctagaggcgcagtgaaagcaaagagtagcttgtctgctcgagggacgatccgcaaggcgc
agtcccgcgacttccaatcgacctcgcatcgtt
>MN069788
ctctcggtctcgctgaatgtggcgtttgggagagtcttatcgcggtgtggacggccagtc
aaagtccaacttgacagtggccatggcccgtagagggtgataggcccgtaagacggctgt
cccactgcgctgacttttccctagagtcggattgcttgggagtgcagtccaaagtgcgag
gtaaactcctcgtaaggctaaatatgaccccgagtccgatagcaaacaagtaccgtgagg
gaaaattgaaaagaactttgaagagagagttcaagagtacgtgaaaccgtctagcggtaa
agagaggggttctcgaagtttctgagggggactcaaccttggtggtgcttggcctgggcg
tatttgatcagcaatgactttgcgtttagtcccatgtgcctcccggacgcactttctcct
cagtttacggcaggaaccgttagatgtggactgaaggcccagggtgaagttgttggttat
gctggcagcccttggtgtcctagcttcgcgtctgacgggtatgtaagtgaactcgtatag
cgagcgattctctattgcggttcgcatttctctgccgagtaggtcggtggcccctctcac
ccgtcttgaaacacggaccaaggagtgtaacatgtatgcgagccattgggttgattaaac
ctagaggcgcagtgaaagcaaagagtagcttgtctgctcgagggacgatccgcaaggcgc
agtcccgcgacttccaatcgacctcgcatcgtt
>MN069789
ctcttggtctcgctgaatgtggcgtttgggagagtcttatcgcggcgtggacggccagtc
aaagtccaacttgacagtggccatggcccgtagagggtgataggcccgtaagacggctgt
ctcactgcgctgacttttccctagagtcggattgcttgggagtgcagtccaaagtgcgag
gtaaactcctcgtaaggctaaatatgaccccgagtccgatagcaaacaagtaccgtgagg
gaaaattgaaaagaactttgaagagagagttcaagagtacgtgaaaccgtctagcggtaa
agagaggggttctcgaagtttctgagggggactcaaccttggtggtgcttggcctgggcg
tatttgatcagcaatgactttgcgtttagtcccatgtgcctcccggacgcactttctcct
cagtttacggcaggaaccgttagatgtggactgaaggcccagggtgaagttgttggttat
gctggcagcccttggtgtcctagcttcgcgtctgacgggtatgtaagtgaactcgtatag
cgagcgattctctattgc------------------------------------------
------------------------------------------------------------
------------------------------------------------------------
---------------------------------
>MN069790
ctcttggtctcgctgaatgtggcgtttgggagagtcttatcgcggcgtggacggccagtc
aaagtccaacttgacagtggccatggcccgtagagggtgataggcccgtaagacggctgt
ctcactgcgctgacttttccctagagtcggattgcttgggagtgcagtccaaagtgcgag
gtaaactcctcgtaaggctaaatatgaccccgagtccgatagcaaacaagtaccgtgagg
gaaaattgaaaagaactttgaagagagagttcaagagtacgtgaaaccgtctagcggtaa
agagaggggttctcgaagtttctgagggggactcaaccttggtggtgcttggcctgggcg
tatttgatcagcaatgactttgcgtttagtcccatgtgcctcccggacgcactttctcct
cagtttacggcaggaaccgttagatgtggactgaaggcccagggtgaagttgttggttat
gctggcagcccttggtgtcctagcttcgcgtctgacgggtatgtaagtgaactcgtatag
cgagcgattctctattgcggttcgcatttctctgccgagtaggtcggtggcccctctcac
ccgtcttgaaacacggaccaaggagtgtaacatgtatgcgagccattgggttgactaaac
ctagaggcgcagtgaaagc-----------------------------------------
---------------------------------
>MN069791
ctcttggtctcgctgaatgtggcgtttgggagagtcttatcgcggcgtggacggccagtc
aaagtccaacttgacagtggccatggcccgtagagggtgataggcccgtaagacggctgt
ctcactgcgctgacttttccctagagtcggattgcttgggagtgcagtccaaagtgcgag
gtaaactcctcgtaaggctaaatatgaccccgagtccgatagcaaacaagtaccgtgagg
gaaaattgaaaagaactttgaagagagagttcaagagtacgtgaaaccgtctagcggtaa
agagaggggttctcgaagtttctgagggggactcaaccttggtggtgcttggcctgggcg
tatttgatcagcaatgactttgcgtttagtcccatgtgcctcccggacgcactttctcct
cagtttacggcaggaaccgttagatgtggactgaaggcccagggtgaagttgttggttat
gctggcagcccttggtgtcct---------------------------------------
------------------------------------------------------------
------------------------------------------------------------
------------------------------------------------------------
---------------------------------
>MN069792
ctcttggtctcgctgaatgtggcgtttgggagagtcttatcgcggcgtggacggccagtc
aaagtccaacttgacagtggccatggcccgtagagggtgataggcccgtaagacggctgt
ctcactgcgctgacttttccctagagtcggattgcttgggagtgcagtccaaagtgcgag
gtaaactcctcgtaaggctaaatatgaccccgagtccgatagcaaacaagtaccgtgagg
gaaaattgaaaagaactttgaagagagagttcaagagtacgtgaaaccgtctagcggtaa
agagaggggttctcgaagtttctgagggggactcaaccttggtggtgcttggcctgggcg
tatttgatcagcaatgactttgcgtttagtcccatgtgcctcccggacgcactttctcct
cagtttacggcaggaaccgttagatgtggactgaaggcccagggtgaagttgttggttat
gctggcagcccttggtgtcctagcttcgcgtctgacgggtatgtaagtgaactcgtatag
cgagcgattctctattgcggttcgcatttctctgccgagtaggtcggtggcccctctcac
ccgtcttgaaacacggaccaaggagtgtaacatgtatgcgagccattgggttgactaaac
ctagaggcgcagtgaaagcaaagagtagcttgtctgctcgagggacgatccgcaaggcgc
agtcccgcgacttccaatcgacctcgcatcgtt
>MN069793
ctcttggtctcgctgaatgtggcgtttgggagagtcttatcgcggcgtggacggccagtc
aaagtccaacttgacagtggccatggcccgtagagggtgataggcccgtaagacggctgt
ctcactgcgctgacttttccctagagtcggattgcttgggagtgcagtccaaagtgcgag
gtaaactcctcgtaaggctaaatatgaccccgagtccgatagcaaacaagtaccgtgagg
gaaaattgaaaagaactttgaagagagagttcaagagtacgtgaaaccgtctagcggtaa
agagaggggttctcgaagtttctgagggggactcaaccttggtggtgcttggcctgggcg
tatttgatcagcaatgactttgcgtttagtcccatgtgcctcccggacgcactttctcct
cagtttacggcaggaaccgttagatgtggactgaaggcccagggtgaagttgttggttat
gctggcagcccttggtgtcctagcttcgcgtctgacgggtatgtaagtgaactcgtatag
cgagcgattctctattgcggttcgcatttctctgccgagtaggtcggtggcccctctcac
ccgtcttgaaacacggaccaaggagtgtaacatgtatgcgagccattgggttgactaaac
ctagaggcgcag------------------------------------------------
---------------------------------
>MN069794
ctcttggtctcgctgaatgtggcgtttgggagagtcttatcgcggcgtggacggccagtc
aaagtccaacttgacagtggccatggcccgtagagggtgataggcccgtaagacggctgt
ctcactgcgctgacttttccctagagtcggattgcttgggagtgcagtccaaagtgcgag
gtaaactcctcgtaaggctaaatatgaccccgagtccgatagcaaacaagtaccgtgagg
gaaaattgaaaagaactttgaagagagagttcaagagtacgtgaaaccgtctagcggtaa
agagaggggttctcgaagtttctgagggggactcaaccttggtggtgcttggcctgggcg
tatttgatcagcaatgactttgcgtttagtcccatgtgcctcccggacgcactttctcct
cagtttacggcaggaaccgttagatgtggactgaaggcccagggtgaagttgttggttat
gctggcagcccttggtgtcctagcttcgcgtctgacgggtatgtaagtgaactcgtatag
cgagcgattctctattgcggttcgcatttctctgccgagtaggtcggtggcccctctcac
ccgtcttgaaacacggaccaaggagtgtaacatgtatgcgagccattgggttgactaaac
ctagaggcgcagtgaaagcaaagagtagcttgtctgctcgagggacgatccgcaaggcgc
agtcccgcgacttccaatcgacctcgcatcgtt
>MN069795
ctcttggtctcgctgaatgtggcgtttgggagagtcttatcgcggcgtggacggccagtc
aaagtccaacttgacagtggccatggcccgtagagggtgataggcccgtaagacggctgt
ctcactgcgctgacttttccctagagtcggattgcttgggagtgcagtccaaagtgcgag
gtaaactcctcgtaaggctaaatatgaccccgagtccgatagcaaacaagtaccgtgagg
gaaaattgaaaagaactttgaagagagagttcaagagtacgtgaaaccgtctagcggtaa
agagaggggttctcgaagtttctgagggggactcaaccttggtggtgcttggcctgggcg
tatttgatcagcaatgactttgcgtttagtcccatgtgcctcccggacgcactttctcct
cagtttacggcaggaaccgttagatgtggactgaaggcccagggtgaagttgttggttat
gctggcagcccttggtgtcctagcttcgcgtctgacgggtatgtaagtgaactcgtatag
cgagcgattctctattgcggttcgcatttctctgccgagtaggtcggtggcccctctcac
ccgtcttgaaacacggaccaaggagtgtaacatgtatgcgagccattgggttgactaaac
ctagaggcgcagtgaaagcaaagagtagcttgtctgctcgagggacgatccgcaaggcgc
agtcccgcgacttccaatcgacctcgcatcgtt
>MN069796
ctcttggtctcgctgaatgtggcgtttgggagagtcttatcgcggcgtggacggccagtc
aaagtccaacttgacagtggccatggcccgtagagggtgataggcccgtaagacggctgt
ctcactgcgctgacttttccctagagtcggattgcttgggagtgcagtccaaagtgcgag
gtaaactcctcgtaaggctaaatatgaccccgagtccgatagcaaacaagtaccgtgagg
gaaaattgaaaagaactttgaagagagagttcaagagtacgtgaaaccgtctagcggtaa
agagaggggttctcgaagtttctgagggggactcaaccttggtggtgcttggcctgggcg
tatttgatcagcaatgactttgcgtttagtcccatgtgcctcccggacgcactttctcct
cagtttacggcaggaaccgttagatgtggactgaaggcccagggtgaagttgttggttat
gctggcagcccttggtgtcctagcttcgcgtctgacgggtatgtaagtgaactcgtatag
cgagcgattctctattgcggttcgcatttctctgccgagtaggtcggtggcccctctcac
ccgtcttgaaacacggaccaaggagtgtaacatgtatgcgagccattgggttgactaaac
ctagaggcgcagtgaaagcaaagagtagcttgtctgctcgagggacgatccgcaaggcgc
agtcccgcgacttccaatcgacctcgcatcgtt
>MN069797
ctcttggtctcgctgaatgtggcgtttgggagagtcttatcgcggcgtggacggccagtc
aaagtccaacttgacagtggccatggcccgtagagggtgataggcccgtaagacggctgt
ctcactgcgctgacttttccctagagtcggattgcttgggagtgcagtccaaagtgcgag
gtaaactcctcgtaaggctaaatatgaccccgagtccgatagcaaacaagtaccgtgagg
gaaaattgaaaagaactttgaagagagagttcaagagtacgtgaaaccgtctagcggtaa
agagaggggttctcgaagtttctgagggggactcaaccttggtggtgcttggcctgggcg
tatttgatcagcaatgactttgcgtttagtcccatgtgcctcccggacgcactttctcct
cagtttacggcaggaaccgttagatgtggactgaaggcccagggtgaagttgttggttat
gctggcagcccttggtgtcctagcttcgcgtctgacgggtatgtaagtgaactcgtatag
cgagcgattctctattgcggttcgcatttctctgccgagtaggtcggtggcccctctcac
ccgtcttgaaacacggaccaaggagtgtaacatgtatgcgagccattgggttgactaaac
ctagaggcgcagtgaaagcaaagagtagcttgtctgctcgagggacgatccgcaaggcgc
agtccccgcg-----------------------
>MN069798
-----ggtctcgctgaatgtggcgtttgggagagtcttatcgcggcgtggacggccagtc
aaagtccaacttgacagtggccatggcccgtagagggtgataggcccgtaagacggctgt
ctcactgcgctgacttttccctagagtcggattgcttgggagtgcagtccaaagtgcgag
gtaaactcctcgtaaggctaaatatgaccccgagtccgatagcaaacaagtaccgtgagg
gaaaattgaaaagaactttgaagagagagttcaagagtacgtgaaaccgtctagcggtaa
agagaggggttctcgaagtttctgagggggactcaaccttggtggtgcttggcctgggcg
tatttgatcagcaatgactttgcgtttagtcccatgtgcctcccggacgcactttctcct
cagtttacggcaggaaccgttagatgtggactgaaggcccagggtgaagttgttggttat
gctggcagcccttggtgtcctagcttcgcgtctgacgggtatgtaagtgaactcgtatag
cgagcgattctctattgcggttcgcatttctctgccgagtaggtcggtggcccctctcac
ccgtcttgaaacacggaccaaggagtgtaacatgtatgcgagccattgggttgactaaac
ctagaggcgcagtgaaagcaaagagtagcttgtctgctcgagggacgatccgcaaggcgc
agtcccgcgacttccaatcgacctcgcatcgtt
>MN069799
ctcttggtctcgctgaatgtggcgtttgggagagtcttatcgcggcgtggacggccagtc
aaagtccaacttgacagtggccatggcccgtagagggtgataggcccgtaagacggctgt
ctcactgcgctgacttttccctagagtcggattgcttgggagtgcagtccaaagtgcgag
gtaaactcctcgtaaggctaaatatgaccccgagtccgatagcaaacaagtaccgtgagg
gaaaattgaaaagaactttgaagagagagttcaagagtacgtgaaaccgtctagcggtaa
agagaggggttctcgaagtttctgagggggactcaaccttggtggtgcttggcctgggcg
tatttgatcagcaatgactttgcgtttagtcccatgtgcctcccggacgcactttctcct
cagtttacggcaggaaccgttagatgtggactgaaggcccagggtgaagttgttggttat
gctggcagcccttggtgtcctagcttcgcgtctgacgggtatgtaagtgaactcgtatag
cgagcgattctctattgcggttcgcatttctctgccgagtaggtcggtggcccctctcac
ccgtcttgaaacacggaccaaggagtgtaacatgtatgcgagccattgggttgactaaac
ctagaggcgcagtgaaagcaaagagtagcttgtctgctcgagggacgatccgcaaggcgc
agtcccgcgacttccaatcgacctcgcatcgtt
>MN069800
---ttggtctcgctgaatgtggcgtttgggagagtcttatcgcggcgtggacggccagtc
aaagtccaacttgacagtggccatggcccgtagagggtgataggcccgtaagacggctgt
ctcactgcgctgacttttccctagagtcggattgcttgggagtgcagtccaaagtgcgag
gtaaactcctcgtaaggctaaatatgaccccgagtccgatagcaaacaagtaccgtgagg
gaaaattgaaaagaactttgaagagagagttcaagagtacgtgaaaccgtctagcggtaa
agagaggggttctcgaagtttctgagggggactcaaccttggtggtgcttggcctgggcg
tatttgatcagcaatgactttgcgtttagtcccatgtgcctcccggacgcactttctcct
cagtttacggcaggaaccgttagatgtggactgaaggcccagggtgaagttgttggttat
gctggcagcccttggtgtcctagcttcgcgtctgacgggtatgtaagtgaactcgtatag
cgagcgattctctattgcggttcgcatttctctgccgagtaggtcggtggcccctctcac
ccgtcttgaaacacggaccaaggagtgtaacatgtatgcgagccattgggttgactaaac
ctagaggcgcagtgaaagcaaagagtagcttgtctgctcgagggacgatccgcaaggcgc
agtcccgcgacttccaatcgacctcgcatcgtt
>MN069801
ctcttggtctcgctgaatgtggcgtttgggagagtcttatcgcggcgtggacggccagtc
aaagtccaacttgacagtggccatggcccgtagagggtgataggcccgtaagacggctgt
ctcactgcgctgacttttccctagagtcggattgcttgggagtgcagtccaaagtgcgag
gtaaactcctcgtaaggctaaatatgaccccgagtccgatagcaaacaagtaccgtgagg
gaaaattgaaaagaactttgaagagagagttcaagagtacgtgaaaccgtctagcggtaa
agagaggggttctcgaagtttctgagggggactcaaccttggtggtgcttggcctgggcg
tatttgatcagcaatgactttgcgtttagtcccatgtgcctcccggacgcactttctcct
cagtttacggcaggaaccgttagatgtggactgaaggcccagggtgaagttgttggttat
gctggcagcccttggtgtcctagcttcgcgtctgacgggtatgtaagtgaactcgtatag
cgagcgattctctattgcggttcgcatttctctgccgagtaggtcggtggcccctctcac
ccgtcttgaaacacggaccaaggagtgtaacatgtatgcgagccattgggttgactaaac
ctagaggcgcagtgaaagcaaagagtagcttgtctgctcgagggacgatccgcaaggcgc
agtcccgcgacttccaatcgacctcgcatcgtt
>MN069802
ctcttggtctcgctgaatgtggcgtttgggagagtcttatcgcggcgtggacggccagtc
aaagtccaacttgacagtggccatggcccgtagagggtgataggcccgtaagacggctgt
ctcactgcgctgacttttccctagagtcggattgcttgggagtgcagtccaaagtgcgag
gtaaactcctcgtaaggctaaatatgaccccgagtccgatagcaaacaagtaccgtgagg
gaaaattgaaaagaactttgaagagagagttcaagagtacgtgaaaccgtctagcggtaa
agagaggggttctcgaagtttctgagggggactcaaccttggtggtgcttggcctgggcg
tatttgatcagcaatgactttgcgtttagtcccatgtgcctcccggacgcactttctcct
cagtttacggcaggaaccgttagatgtggactgaaggcccagggtgaagttgttggttat
gctggcagcccttggtgtcctagcttcgcgtctgacgggtatgtaagtgaactcgtatag
cgagcgattctctattgcggttcgcatttctctgccgagtaggtcggtggcccctctcac
ccgtcttgaaacacggaccaaggagtgtaacatgtatgcgagccattgggttgactaaac
ctagaggcgcagtgaaagcaaagagtagcttgtctgctcgagggacgatccgcaaggcgc
agtcccgcgacttccaatcgacctcgcatcgtt
>MN069803
ctcttggtctcgctgaatgtggcgtttgggagagtcttatcgcggcgtggacggccagtc
aaagtccaacttgacagtggccatggcccgtagagggtgataggcccgtaagacggctgt
ctcactgcgctgacttttccctagagtcggattgcttgggagtgcagtccaaagtgcgag
gtaaactcctcgtaaggctaaatatgaccccgagtccgatagcaaacaagtaccgtgagg
gaaaattgaaaagaactttgaagagagagttcaagagtacgtgaaaccgtctagcggtaa
agagaggggttctcgaagtttctgagggggactcaaccttggtggtgcttggcctgggcg
tatttgatcagcaatgactttgcgtttagtcccatgtgcctcccggacgcactttctcct
cagtttacggcaggaaccgttagatgtggactgaaggcccagggtgaagttgttggttat
gctggcagcccttggtgtcctagcttcgcgtctgacgggtatgtaagtgaactcgtatag
cgagcgattctctattgcggttcgcatttctctgccgagtaggtcggtggcccctctcac
ccgtcttgaaacacggaccaaggagtgtaacatgtatgcgagccattgggttgactaaac
ctagaggcgcagtgaaagcaaagagtagcttgtctgctcgagggacgatccgcaaggcgc
agtcccgcgacttccaatcgacctcgcatcgtt
>MN069804
ctcttggtctcgctgaatgtggcgtttgggagagtcttatcgcggcgtggacggccagtc
aaagtccaacttgacagtggccatggcccgtagagggtgataggcccgtaagacggctgt
ctcactgcgctgacttttccctagagtcggattgcttgggagtgcagtccaaagtgcgag
gtaaactcctcgtaaggctaaatatgaccccgagtccgatagcaaacaagtaccgtgagg
gaaaattgaaaagaactttgaagagagagttcaagagtacgtgaaaccgtctagcggtaa
agagaggggttctcgaagtttctgagggggactcaaccttggtggtgcttggcctgggcg
tatttgatcagcaatgactttgcgtttagtcccatgtgcctcccggacgcactttctcct
cagtttacggcaggaaccgttagatgtggactgaaggcccagggtgaagttgttggttat
gctggcagcccttggtgtcctagcttcgcgtctgacgggtatgtaagtgaactcgtatag
cgagcgattctctattgcggttcgcatttctctgccgagtaggtcggtggcccctctcac
ccgtcttgaaacacggaccaaggagtgtaacatgtatgcgagccattgggttgactaaac
ctagaggcgcagtgaaagcaaagagtagcttgtctgctcgagggacgatccgcaaggcgc
agtcccgcgacttccaatcgacctcgcatcgtt
>MN069805
---ttggtctcgctgaatgtggcgtttgggagagtcttatcgcggcgtggacggccagtc
aaagtccaacttgacagtggccatggcccgtagagggtgataggcccgtaagacggctgt
ctcactgcgctgacttttccctagagtcggattgcttgggagtgcagtccaaagtgcgag
gtaaactcctcgtaaggctaaatatgaccccgagtccgatagcaaacaagtaccgtgagg
gaaaattgaaaagaactttgaagagagagttcaagagtacgtgaaaccgtctagcggtaa
agagaggggttctcgaagtttctgagggggactcaaccttggtggtgcttggcctgggcg
tatttgatcagcaatgactttgcgtttagtcccatgtgcctcccggacgcactttctcct
cagtttacggcaggaaccgttagatgtggactgaaggcccagggtgaagttgttggttat
gctggcagcccttggtgtcctagcttcgcgtctgacgggtatgtaagtgaactcgtatag
cgagcgattctctattgcggttcgcatttctctgccgagtaggtcggtggcccctctcac
ccgtcttgaaacacggaccaaggagtgtaacatgtatgcgagccattgggttgactaaac
ctagaggcgcagtgaaagcaaagagtagcttgtctgctcgagggacgatccgcaaggcgc
agtcccgcgacttccaatcgacctcgcatcgtt
>MN069806
-------tctcgctgaatgtggcgtttgggagagtcttatcgcggcgtggacggccagtc
aaagtccaacttgacagtggccatggcccgtagagggtgataggcccgtaagacggctgt
ctcactgcgctgacttttccctagagtcggattgcttgggagtgcagtccaaagtgcgag
gtaaactcctcgtaaggctaaatatgaccccgagtccgatagcaaacaagtaccgtgagg
gaaaattgaaaagaactttgaagagagagttcaagagtacgtgaaaccgtctagcggtaa
agagaggggttctcgaagtttctgagggggactcaaccttggtggtgcttggcctgggcg
tatttgatcagcaatgactttgcgtttagtcccatgtgcctcccggacgcactttctcct
cagtttacggcaggaaccgttagatgtggactgaaggcccagggtgaagttgttggttat
gctggcagcccttggtgtcctagcttcgcgtctgacgggtatgtaagtgaactcgtatag
cgagcgattctctattgcggttcgcatttctctgccgagtaggtcggtggcccctctcac
ccgtcttgaaacacggaccaaggagtgtaacatgtatgcgagccattgggttgactaaac
ctagaggcgcagtgaaagcaaagagtagcttgtctgctcgagggacgatccgcaaggcgc
agtcccgcgacttccaatcgacctcgcatcgtt
>MN069807
ctcttggtctcgctgaatgtggcgtttgggagagtcttatcgcggcgtggacggccagtc
aaagtccaacttgacagtggccatggcccgtagagggtgataggcccgtaagacggctgt
ctcactgcgctgacttttccctagagtcggattgcttgggagtgcagtccaaagtgcgag
gtaaactcctcgtaaggctaaatatgaccccgagtccgatagcaaacaagtaccgtgagg
gaaaattgaaaagaactttgaagagagagttcaagagtacgtgaaaccgtctagcggtaa
agagaggggttctcgaagtttctgagggggactcaaccttggtggtgcttggcctgggcg
tatttgatcagcaatgactttgcgtttagtcccatgtgcctcccggacgcactttctcct
cagtttacggcaggaaccgttagatgtggactgaaggcccagggtgaagttgttggttat
gctggcagcccttggtgtcctagcttcgcgtctgacgggtatgtaagtgaactcgtatag
cgagcgattctctattgcggttcgcatttctctgccgagtaggtcggtggcccctctcac
ccgtcttgaaacacggaccaaggagtgtaacatgtatgcgagccattgggttgactaaac
ctagaggcgcagtgaaagcaaagagtagcttgtctgctcgagggacgatccgcaaggcgc
agtcccgcgacttccaatcgacctcgcatcgtt
>MN069808
-tcttggtctcgctgaatgtggcgtttgggagagtcttatcgcggcgtggacggccagtc
aaagtccaacttgacagtggccatggcccgtagagggtgataggcccgtaagacggctgt
ctcactgcgctgacttttccctagagtcggattgcttgggagtgcagtccaaagtgcgag
gtaaactcctcgtaaggctaaatatgaccccgagtccgatagcaaacaagtaccgtgagg
gaaaattgaaaagaactttgaagagagagttcaagagtacgtgaaaccgtctagcggtaa
agagaggggttctcgaagtttctgagggggactcaaccttggtggtgcttggcctgggcg
tatttgatcagcaatgactttgcgtttagtcccatgtgcctcccggacgcactttctcct
cagtttacggcaggaaccgttagatgtggactgaaggcccagggtgaagttgttggttat
gctggcagcccttggtgtcctagcttcgcgtctgacgggtatgtaagtgaactcgtatag
cgagcgattctctattgcggttcgcatttctctgccgagtaggtcggtggcccctctcac
ccgtcttgaaacacggaccaaggagtgtaacatgtatgcgagccattgggttgactaaac
ctagaggcgcagtgaaagcaaagagtagcttgtctgctcgagggacgatccgcaaggcgc
agtcccgcgacttccaatcgacctcgcatcgtt
>MN069809
-----ggtctcgctgaatgtggcgtttgggagagtcttatcgcggcgtggacggccagtc
aaagtccaacttgacagtggccatggcccgtagagggtgataggcccgtaagacggctgt
ctcactgcgctgacttttccctagagtcggattgcttgggagtgcagtccaaagtgcgag
gtaaactcctcgtaaggctaaatatgaccccgagtccgatagcaaacaagtaccgtgagg
gaaaattgaaaagaactttgaagagagagttcaagagtacgtgaaaccgtctagcggtaa
agagaggggttctcgaagtttctgagggggactcaaccttggtggtgcttggcctgggcg
tatttgatcagcaatgactttgcgtttagtcccatgtgcctcccggacgcactttctcct
cagtttacggcaggaaccgttagatgtggactgaaggcccagggtgaagttgttggttat
gctggcagcccttggtgtcctagcttcgcgtctgacgggtatgtaagtgaactcgtatag
cgagcgattctctattgcggttcgcatttctctgccgagtaggtcggtggcccctctcac
ccgtcttgaaacacggaccaaggagtgtaacatgtatgcgagccattgggttgactaaac
ctagaggcgcagtgaaagcaaagagtagcttgtctgctcgagggacgatccgcaaggcgc
agtcccgcgacttccaatcgacctcgcatcgtt
>MN069810
ctcttggtctcgctgaatgtggcgtttgggagagtcttatcgcggcgtggacggccagtc
aaagtccaacttgacagtggccatggcccgtagagggtgataggcccgtaagacggctgt
ctcactgcgctgacttttccctagagtcggattgcttgggagtgcagtccaaagtgcgag
gtaaactcctcgtaaggctaaatatgaccccgagtccgatagcaaacaagtaccgtgagg
gaaaattgaaaagaactttgaagagagagttcaagagtacgtgaaaccgtctagcggtaa
agagaggggttctcgaagtttctgagggggactcaaccttggtggtgcttggcctgggcg
tatttgatcagcaatgactttgcgtttagtcccatgtgcctcccggacgcactttctcct
cagtttacggcaggaaccgttagatgtggactgaaggcccagggtgaagttgttggttat
gctggcagcccttggtgtcctagcttcgcgtctgacgggtatgtaagtgaactcgtatag
cgagcgattctctattgcggttcgcatttctctgccgagtaggtcggtggcccctctcac
ccgtcttgaaacacggaccaaggagtgtaacatgtatgcgagccattgggttgactaaac
ctagaggcgcagtgaaagcaaagagtagcttgtctgctcgagggacgatccgcaaggcgc
agtcccgcgacttccaatcgacctcgcatcgtt
>MN069811
ctcttggtctcgctgaatgtggcgtttgggagagtcttatcgcggcgtggacggccagtc
aaagtccaacttgacagtggccatggcccgtagagggtgataggcccgtaagacggctgt
ctcactgcgctgacttttccctagagtcggattgcttgggagtgcagtccaaagtgcgag
gtaaactcctcgtaaggctaaatatgaccccgagtccgatagcaaacaagtaccgtgagg
gaaaattgaaaagaactttgaagagagagttcaagagtacgtgaaaccgtctagcggtaa
agagaggggttctcgaagtttctgagggggactcaaccttggtggtgcttggcctgggcg
tatttgatcagcaatgactttgcgtttagtcccatgtgcctcccggacgcactttctcct
cagtttacggcaggaaccgttagatgtggactgaaggcccagggtgaagttgttggttat
gctggcagcccttggtgtcctagcttcgcgtctgacgggtatgtaagtgaactcgtatag
cgagcgattctctattgcggttcgcatttctctgccgagtaggtcggtggcccctctcac
ccgtcttgaaacacggaccaaggagtgtaacatgtatgcgagccattgggttgactaaac
ctagaggcgcagtgaaagcaaagagtagcttgtctgctcgagggacgatccgcaaggcgc
agtcccgcgacttccaatcgacctcgcatcgtt
>MN069812
---ttggtctcgctgaatgtggcgtttgggagagtcttatcgcggcgtggacggccagtc
aaagtccaacttgacagtggccatggcccgtagagggtgataggcccgtaagacggctgt
ctcactgcgctgacttttccctagagtcggattgcttgggagtgcagtccaaagtgcgag
gtaaactcctcgtaaggctaaatatgaccccgagtccgatagcaaacaagtaccgtgagg
gaaaattgaaaagaactttgaagagagagttcaagagtacgtgaaaccgtctagcggtaa
agagaggggttctcgaagtttctgagggggactcaaccttggtggtgcttggcctgggcg
tatttgatcagcaatgactttgcgtttagtcccatgtgcctcccggacgcactttctcct
cagtttacggcaggaaccgttagatgtggactgaaggcccagggtgaagttgttggttat
gctggcagcccttggtgtcctagcttcgcgtctgacgggtatgtaagtgaactcgtatag
cgagcgattctctattgcggttcgcatttctctgccgagtaggtcggtggcccctctcac
ccgtcttgaaacacggaccaaggagtgtaacatgtatgcgagccattgggttgactaaac
ctagaggcgcagtgaaagcaaagagtagcttgtctgctcgagggacgatccgcaaggcgc
agtcccgcgacttccaatcgacctcgcatcgtt
>MN069813
ctcttggtctcgctgaatgtggcgtttgggagagtcttatcgcggcgtggacggccagtc
aaagtccaacttgacagtggccatggcccgtagagggtgataggcccgtaagacggctgt
ctcactgcgctgacttttccctagagtcggattgcttgggagtgcagtccaaagtgcgag
gtaaactcctcgtaaggctaaatatgaccccgagtccgatagcaaacaagtaccgtgagg
gaaaattgaaaagaactttgaagagagagttcaagagtacgtgaaaccgtctagcggtaa
agagaggggttctcgaagtttctgagggggactcaaccttggtggtgcttggcctgggcg
tatttgatcagcaatgactttgcgtttagtcccatgtgcctcccggacgcactttctcct
cagtttacggcaggaaccgttagatgtggactgaaggcccagggtgaagttgttggttat
gctggcagcccttggtgtcctagcttcgcgtctgacgggtatgtaagtgaactcgtatag
cgagcgattctctattgcggttcgcatttctctgccgagtaggtcggtggcccctctcac
ccgtcttgaaacacggaccaaggagtgtaacatgtatgcgagccattgggttgactaaac
ctagaggcgcagtgaaagcaaagagtagcttgtctgctcgagggacgatccgcaaggcgc
agtcccgcgacttccaatcgacctcgcatcgtt
>MN069814
ctcttggtctcgctgaatgtggcgtttgggagagtcttatcgcggcgtggacggccagtc
aaagtccaacttgacagtggccatggcccgtagagggtgataggcccgtaagacggctgt
ctcactgcgctgacttttccctagagtcggattgcttgggagtgcagtccaaagtgcgag
gtaaactcctcgtaaggctaaatatgaccccgagtccgatagcaaacaagtaccgtgagg
gaaaattgaaaagaactttgaagagagagttcaagagtacgtgaaaccgtctagcggtaa
agagaggggttctcgaagtttctgagggggactcaaccttggtggtgcttggcctgggcg
tatttgatcagcaatgactttgcgtttagtcccatgtgcctcccggacgcactttctcct
cagtttacggcaggaaccgttagatgtggactgaaggcccagggtgaagttgttggttat
gctggcagcccttggtgtcctagcttcgcgtctgacgggtatgtaagtgaactcgtatag
cgagcgattctctattgcggttcgcatttctctgccgagtaggtcggtggcccctctcac
ccgtcttgaaacacggaccaaggagtgtaacatgtatgcgagccattgggttgactaaac
ctagaggcgcagtgaaagcaaagagtagcttgtctgctcgagggacgatccgcaaggcgc
agtcccgcgacttccaatcgacctcgcatcgtt
>MN069815
----tggtctcgctgaatgtggcgtttgggagagtcttatcgcggcgtggacggccagtc
aaagtccaacttgacagtggccatggcccgtagagggtgataggcccgtaagacggctgt
ctcactgcgctgacttttccctagagtcggattgcttgggagtgcagtccaaagtgcgag
gtaaactcctcgtaaggctaaatatgaccccgagtccgatagcaaacaagtaccgtgagg
gaaaattgaaaagaactttgaagagagagttcaagagtacgtgaaaccgtctagcggtaa
agagaggggttctcgaagtttctgagggggactcaaccttggtggtgcttggcctgggcg
tatttgatcagcaatgactttgcgtttagtcccatgtgcctcccggacgcactttctcct
cagtttacggcaggaaccgttagatgtggactgaaggcccagggtgaagttgttggttat
gctggcagcccttggtgtcctagcttcgcgtctgacgggtatgtaagtgaactcgtatag
cgagcgattctctattgcggttcgcatttctctgccgagtaggtcggtggcccctctcac
ccgtcttgaaacacggaccaaggagtgtaacatgtatgcgagccattgggttgactaaac
ctagaggcgcagtgaaagcaaagagtagcttgtctgctcgagggacgatccgcaaggcgc
agtcccgcgacttccaatcgacctcgcatcgtt
>MN069816
ctcttggtctcgctgaatgtggcgtttgggagagtcttatcgcggcgtggacggccagtc
aaagtccaacttgacagtggccatggcccgtagagggtgataggcccgtaagacggctgt
ctcactgcgctgacttttccctagagtcggattgcttgggagtgcagtccaaagtgcgag
gtaaactcctcgtaaggctaaatatgaccccgagtccgatagcaaacaagtaccgtgagg
gaaaattgaaaagaactttgaagagagagttcaagagtacgtgaaaccgtctagcggtaa
agagaggggttctcgaagtttctgagggggactcaaccttggtggtgcttggcctgggcg
tatttgatcagcaatgactttgcgtttagtcccatgtgcctcccggacgcactttctcct
cagtttacggcaggaaccgttagatgtggactgaaggcccagggtgaagttgttggttat
gctggcagcccttggtgtcctagcttcgcgtctgacgggtatgtaagtgaactcgtatag
cgagcgattctctattgcggttcgcntttctctgccgagtaggtcggtggcccctctcac
ccgtcttgaaacacggaccaaggagtgtaacatgtatgcgagccattgggttgactaaac
ctagaggcgcagtgaaagcaaagagtagcttgtctgctcgagggacgatccgcaaggcgc
agtcccgcgacttccaatcgacctcgcatcgtt
>MN069817
ctcttggtctcgctgaatgtggcgtttgggagagtcttatcgcggcgtggacggccagtc
aaagtccaacttgacagtggccatggcccgtagagggtgataggcccgtaagacggctgt
ctcactgcgctgacttttccctagagtcggattgcttgggagtgcagtccaaagtgcgag
gtaaactcctcgtaaggctaaatatgaccccgagtccgatagcaaacaagtaccgtgagg
gaaaattgaaaagaactttgaagagagagttcaagagtacgtgaaaccgtctagcggtaa
agagaggggttctcgaagtttctgagggggactcaaccttggtggtgcttggcctgggcg
tatttgatcagcaatgactttgcgtttagtcccatgtgcctcccggacgcactttctcct
cagtttacggcaggaaccgttagatgtggactgaaggcccagggtgaagttgttggttat
gctggcagcccttggtgtcctagcttcgcgtctgacgggtatgtaagtgaactcgtatag
cgagcgattctctattgcggttcgcatttctctgccgagtaggtcggtggcccctctcac
ccgtcttgaaacacggaccaaggagtgtaacatgtatgcgagccattgggttgactaaac
ctagaggcgcagtgaaagcaaagagtagcttgtctgctcgagggacgatccgcaaggcgc
agtcccgcgacttccaatcgacctcgcatcgtt
>MN069818
ctcttggtctcgctgaatgtggcgtttgggagagtcttatcgcggcgtggacggccagtc
aaagtccaacttgacagtggccatggcccgtagagggtgataggcccgtaagacggctgt
ctcactgcgctgacttttccctagagtcggattgcttgggagtgcagtccaaagtgcgag
gtaaactcctcgtaaggctaaatatgaccccgagtccgatagcaaacaagtaccgtgagg
gaaaattgaaaagaactttgaagagagagttcaagagtacgtgaaaccgtctagcggtaa
agagaggggttctcgaagtttctgagggggactcaaccttggtggtgcttggcctgggcg
tatttgatcagcaatgactttgcgtttagtcccatgtgcctcccggacgcactttctcct
cagtttacggcaggaaccgttagatgtggactgaaggcccagggtgaagttgttggttat
gctggcagcccttggtgtcctagcttcgcgtctgacgggtatgtaagtgaactcgtatag
cgagcgattctctattgcggttcgcatttctctgccgagtaggtcggtggcccctctcac
ccgtcttgaaacacggaccaaggagtgtaacatgtatgcgagccattgggttgactaaac
ctagaggcgcagtgaaagcaaagagtagcttgtctgctcgagggacgatccgcaaggcgc
agtcccgcgacttccaatcgacctcgcatcgtt
>MN069819
ctcttggtctcgctgaatgtggcgtttgggagagtcttatcgcggcgtggacggccagtc
aaagtccaacttgacagtggccatggcccgtagagggtgataggcccgtaagacggctgt
ctcactgcgctgacttttccctagagtcggattgcttgggagtgcagtccaaagtgcgag
gtaaactcctcgtaaggctaaatatgaccccgagtccgatagcaaacaagtaccgtgagg
gaaaattgaaaagaactttgaagagagagttcaagagtacgtgaaaccgtctagcggtaa
agagaggggttctcgaagtttctgagggggactcaaccttggtggtgcttggcctgggcg
tatttgatcagcaatgactttgcgtttagtcccatgtgcctcccggacgcactttctcct
cagtttacggcaggaaccgttagatgtggactgaaggcccagggtgaagttgttggttat
gctggcagcccttggtgtcctagcttcgcgtctgacgggtatgtaagtgaactcgtatag
cgagcgattctctattgcggttcgcatttctctgccgagtaggtcggtggcccctctcac
ccgtcttgaaacacggaccaaggagtgtaacatgtatgcgagccattgggttgactaaac
ctagaggcgcagtgaaagcaaagagtagcttgtctgctcgagggacgatccgcaaggcgc
agtcccgcgacttccaatcgacctcgcatcgtt
>MN069820
ntcttggtctcgctgaatgtggcgtttgggagagtcttatcgcggcgtggacggccagtc
aaagtccaacttgacagtggccatggcccgtagagggtgataggcccgtaagacggctgt
ctcactgcgctgacttttccctagagtcggattgcttgggagtgcagtccaaagtgcgag
gtaaactcctcgtaaggctaaatatgaccccgagtccgatagcaaacaagtaccgtgagg
gaaaattgaaaagaactttgaagagagagttcaagagtacgtgaaaccgtctagcggtaa
agagaggggttctcgaagtttctgagggggactcaaccttggtggtgcttggcctgggcg
tatttgatcagcaatgactttgcgtttagtcccatgtgcctcccggacgcactttctcct
cagtttacggcaggaaccgttagatgtggactgaaggcccagggtgaagttgttggttat
gctggcagcccttggtgtcctagcttcgcgtctgacgggtatgtaagtgaactcgtatag
cgagcgattctctattgcggttcgcatttctctgccgagtaggtcggtggcccctctcac
ccgtcttgaaacacggaccaaggagtgtaacatgtatgcgagccattgggttgactaaac
ctagaggcgcagtgaaagcaaagagtagcttgtctgctcgagggacgatccgcaaggcgc
agtcccgcgacttccaatcgacctcgcatcgtt
>MN069821
ctcttggtctcgctgaatgtggcgtttgggagagtcttatcgcggcgtggacggccagtc
aaagtccaacttgacagtggccatggcccgtagagggtgataggcccgtaagacggctgt
ctcactgcgctgacttttccctagagtcggattgcttgggagtgcagtccaaagtgcgag
gtaaactcctcgtaaggctaaatatgaccccgagtccgatagcaaacaagtaccgtgagg
gaaaattgaaaagaactttgaagagagagttcaagagtacgtgaaaccgtctagcggtaa
agagaggggttctcgaagtttctgagggggactcaaccttggtggtgcttggcctgggcg
tatttgatcagcaatgactttgcgtttagtcccatgtgcctcccggacgcactttctcct
cagtttacggcaggaaccgttagatgtggactgaaggcccagggtgaagttgttggttat
gctggcagcccttggtgtcctagcttcgcgtctgacgggtatgtaagtgaactcgtatag
cgagcgattctctattgcggttcgcatttctctgccgagtaggtcggtggcccctctcac
ccgtcttgaaacacggaccaaggagtgtaacatgtatgcgagccattgggttgactaaac
ctagaggcgcagtgaaagcaaagagtagcttgtctgctcgagggacgatccgcaaggcgc
agtcccgcgacttccaatcgacctcgcatcgtt
>MN069822
ctcttggtctcgctgaatgtggcgtttgggagagtcttatcgcggtgtggacggccagtc
aaagtccaacttgacagtggccatggcccgtagagggtgataggcccgtaagacggctgt
cccactgcgctgacttttccctagagtcggattgcttgggagtgcagtccaaagtgcgag
gtaaactcctcgtaaggctaaatatgaccccgagtccgatagcaaacaagtaccgtgagg
gaaaattgaaaagaactttgaagagagagttcaagagtacgtgaaaccgtctagcggtaa
agagaggggttctcgaagtttctgagggggactcaaccttggtggtgcttggcctgggcg
tatttgatcagcaatgactttgcgtttagtcccatgtgcctcccggacgcactttctcct
cagtttacggcaggaaccgttagatgtggactgaaggcccagggtgaagttgttggttat
gctggcagcccttggtgtcctagcttcgcgtctgacgggtatgtaagcgaactcgtatag
cgagcaattctctattgcggttcgcatttctctgccgagtaggtcggtggcccctctcac
ccgtcttgaaacacggaccaaggagtgtaacatgtatgcgagccattgggttgactaaac
ctagaggcgcagtgaaagcaaagagtagcttgtctgctcgagggacgatccgcaaggcgc
agtcccgcgacttccaatcgacctcgcatcgtt
>MN069823
ctcttggtctcgctgaatgtggcgtttgggagagtcttatcgcggcgtggacggccagtc
aaagtccaacttgacagtggccatggcccgtagagggtgataggcccgtaagacggctgt
ctcactgcgctgacttttccctagagtcggattgcttgggagtgcagtccaaagtgcgag
gtaaactcctcgtaaggctaaatatgaccccgagtccgatagcaaacaagtaccgtgagg
gaaaattgaaaagaactttgaagagagagttcaagagtacgtgaaaccgtctagcggtaa
agagaggggttctcgaagtttctgagggggactcaaccttggtggtgcttggcctgggcg
tatttgatcagcaatgactttgcgtttagtcccatgtgcctcccggacgcactttctcct
cagtttacggcaggaaccgttagatgtggactgaaggcccagggtgaagttgttggttat
gctggcagcccttggtgtcctagcttcgcgtctgacgggtatgtaagtgaactcgtatag
cgagcgattctctattgcggttcgcatttctctgccgagtaggtcggtggcccctctcac
ccgtcttgaaacacggaccaaggagtgtaacatgtatgcgagccattgggttgactaaac
ctagaggcgcagtgaaagcaaagagtagcttgtctgctcgagggacgatccgcaaggcgc
agtcccgcgacttccaatcgacctcgcatcgtt
>MN069824
ctcttggtctcgctgaatgtggcgtttgggagagtcttatcgcggcgtggacggccagtc
aaagtccaacttgacagtggccatggcccgtagagggtgataggcccgtaagacggctgt
ctcactgcgctgacttttccctagagtcggattgcttgggagtgcagtccaaagtgcgag
gtaaactcctcgtaaggctaaatatgaccccgagtccgatagcaaacaagtaccgtgagg
gaaaattgaaaagaactttgaagagagagttcaagagtacgtgaaaccgtctagcggtaa
agagaggggttctcgaagtttctgagggggactcaaccttggtggtgcttggcctgggcg
tatttgatcagcaatgactttgcgtttagtcccatgtgcctcccggacgcactttctcct
cagtttacggcaggaaccgttagatgtggactgaaggcccagggtgaagttgttggttat
gctggcagcccttggtgtcctagcttcgcgtctgacgggtatgtaagtgaactcgtatag
cgagcgattctctattgcggttcgcatttctctgccgagtaggtcggtggcccctctcac
ccgtcttgaaacacggaccaaggagtgtaacatgtatgcgagccattgggttgactaaac
ctagaggcgcagtgaaagcaaagagtagcttgtctgctcgagggacgatccgcaaggcgc
agtcccgcgacttccaatcgacctcgcatcgtt
>MN069825
-----ggtctcgctgaatgtggcgtttgggagagtcttatcgcggcgtggacggccagtc
aaagtccaacttgacagtggccatggcccgtagagggtgataggcccgtaagacggctgt
ctcactgcgctgacttttccctagagtcggattgcttgggagtgcagtccaaagtgcgag
gtaaactcctcgtaaggctaaatatgaccccgagtccgatagcaaacaagtaccgtgagg
gaaaattgaaaagaactttgaagagagagttcaagagtacgtgaaaccgtctagcggtaa
agagaggggttctcgaagtttctgagggggactcaaccttggtggtgcttggcctgggcg
tatttgatcagcaatgactttgcgtttagtcccatgtgcctcccggacgcactttctcct
cagtttacggcaggaaccgttagatgtggactgaaggcccagggtgaagttgttggttat
gctggcagcccttggtgtcctagcttcgcgtctgacgggtatgtaagtgaactcgtatag
cgagcgattctctattgcggttcgcatttctctgccgagtaggtcggtggcccctctcac
ccgtcttgaaacacggaccaaggagtgtaacatgtatgcgagccattgggttgactaaac
ctagaggcgcagtgaaagcaaagagtagcttgtctgctcgagggacgatccgcaaggcgc
agtcccgcgacttccaatcgacctcgcatcgtt
>MN069826
--------------------------------agtcttatcgcggcgtggacggccagtc
aaagtccaacttgacagtggccatggcccgtagagggtgataggcccgtaagacggctgt
ctcactgcgctgacttttccctagagtcggattgcttgggagtgcagtccaaagtgcgag
gtaaactcctcgtaaggctaaatatgaccccgagtccgatagcaaacaagtaccgtgagg
gaaaattgaaaagaactttgaagagagagttcaagagtacgtgaaaccgtctagcggtaa
agagaggggttctcgaagtttctgagggggactcaaccttggtggtgcttggcctgggcg
tatttgatcagcaatgactttgcgtttagtcccatgtgcctcccggacgcactttctcct
cagtttacggcaggaaccgttagatgtggactgaaggcccagggtgaagttgttggttat
gctggcagcccttggtgtcctagcttcgcgtctgacgggtatgtaagtgaactcgtatag
cgagcgattctctattgcggttcgcatttctctgccgagtaggtcggtggcccctctcac
ccgtcttgaaacacggaccaaggagtgtaacatgtatgcgagccattgggttgactaaac
ctagaggcgcagtgaaagcaaagagtagcttgtctgctcgagggacgatccgcaaggcgc
agtcccgcgacttccaatcgacctcgcatcgtt
>MN069827
ctcttggtctcgctgaatgtggcgtttgggagagtcttatcgcggtgtggacggccagtc
aaagtccaacttgacagtggccatggcccgtagagggtgataggcccgtaagacggctgt
ctcactgcgctgacttttccctagagtcggattgcttgggagtgcagtccaaagtgcgag
gtaaactcctcgtaaggctaaatatgaccccgagtccgatagcaaacaagtaccgtgagg
gaaaattgaaaagaactttgaagagagagttcaagagtacgtgaaaccgtctagcggtaa
agagaggggttctcgaagtttctgagggggactcaaccttggtggtgcttggcctgggcg
tatttgatcagcaatgactttgcgtttagtcccatgtgcctcccggacgcactttctcct
cagtttacggcaggaaccgttagatgtggactgaaggcccagggtgaagttgttggttat
gctggcagcccttggtgtcctagcttcgcgtctgacgggtatgtaagtgaactcgtatag
cgagcgattctctattgcggttcgcatttctctgccgagtaggtcggtggcccctctcac
ccgtcttgaaacacggaccaaggagtgtaacatgtatgcgagccattgggttgactaaac
ctagaggcgcagtgaaagcaaagagtagcttgtctgctcgagggacgatccgcaaggcgc
agtcccgcgacttccaatcgacctcgca-----
>MN069828
ctctcggtctcgctgaatgtggcgtttgggagagtcttatcgcggtgtggacggccagtc
aaagtccaacttgacagtggccatggcccgtagagggtgataggcccgtaagacggctgt
cccactgcgctgacttttccctagagtcggattgcttgggagtgcagtccaaagtgcgag
gtaaactcctcgtaaggctaaatatgaccccgagtccgatagcaaacaagtaccgtgagg
gaaaattgaaaagaactttgaagagagagttcaagagtacgtgaaaccgtctagcggtaa
agagaggggttctcgaagtttctgagggggactcaaccttggtggtgcttggcctgggcg
tatttgatcagcaatgactttgcgtttagtcccatgtgcctcccggacgcactttctcct
cagtttacggcaggaaccgttagatgtggactgaaggcccagggtgaagttgttggttat
gctggcagcccttggtgtcctagcttcgcgtctgacgggtatgtaagtgaactcgtatag
cgagcgattctctattgcggttcgcatttctctgccgagtaggtcggtggcccctctcac
ccgtcttgaaacacggaccaaggagtgtaacatgtatgcgagccattgggttgattaaac
ctagaggcgcagtgaaagcaaagagtagcttgtctgctcgagggacgatccgcaaggcgc
agtcccgcgacttccaatcgacctcgcatcgtt
>MN069829
ctcttggtctcgctgaatgtggcgtttgggagagtcttatcgcggcgtggacggccagtc
aaagtccaacttgacagtggccatggcccgtagagggtgataggcccgtaagacggctgt
ctcactgcgctgacttttccctagagtcggattgcttgggagtgcagtccaaagtgcgag
gtaaactcctcgtaaggctaaatatgaccccgagtccgatagcaaacaagtaccgtgagg
gaaaattgaaaagaactttgaagagagagttcaagagtacgtgaaaccgtctagcggtaa
agagaggggttctcgaagtttctgagggggactcaaccttggtggtgcttggcctgggcg
tatttgatcagcaatgactttgcgtttagtcccatgtgcctcccggacgcactttctcct
cagtttacggcaggaaccgttagatgtggactgaaggcccagggtgaagttgttggttat
gctggcagcccttggtgtcctagcttcgcgtctgacgggtatgtaagtgaactcgtatag
cgagcgattctctattgcggttcgcatttctctgccgagtaggtcggtggcccctctnac
ccgtcttgaaacacggaccaaggagtgtaacangtatgcgagccattgggttgactaaac
ctanaggcncattgaaagc-----------------------------------------
---------------------------------
>MN069830
--------------------ggcgtttgggagagtcttatcgcggcgtggacggccagtc
aaagtccaacttgacagtggccatggcccgtagagggtgataggcccgtaagacggctgt
ctcactgcgctgacttttccctagagtcggattgcttgggagtgcagtccaaagtgcgag
gtaaactcctcgtaaggctaaatatgaccccgagtccgatagcaaacaagtaccgtgagg
gaaaattgaaaagaactttgaagagagagttcaagagtacgtgaaaccgtctagcggtaa
agagaggggttctcgaagtttctgagggggactcaaccttggtggtgcttggcctgggcg
tatttgatcagcaatgactttgcgtttagtcccatgtgcctcccggacgcactttctcct
cagtttacggcaggaaccgttagatgtggactgaaggcccagggtgaagttgttggttat
gctggcagcccttggtgtcctagcttcgcgtctgacgggtatgtaagtgaactcgtatag
cgagcgattctctattgcggttcgcatttctctgccgagtaggtcggtggcccctctcac
ccgtcttgaaacacggaccaaggagtgtaacatgtatgcgagccattgggttgactaaac
ctagaggcgcagtgaaagcaaagagtagcttgtctgctcgagggacgatccgcaaggcgc
agtcccgcgacttccaatcgacctcgcatcgtt
>MN069831
ctcttggtctcgctgaatgtggcgtttgggagagtcttatcgcggcgtggacggccagtc
aaagtccaacttgacagtggccatggcccgtagagggtgataggcccgtaagacggctgt
ctcactgcgctgacttttccctagagtcggattgcttgggagtgcagtccaaagtgcgag
gtaaactcctcgtaaggctaaatatgaccccgagtccgatagcaaacaagtaccgtgagg
gaaaattgaaaagaactttgaagagagagttcaagagtacgtgaaaccgtctagcggtaa
agagaggggttctcgaagtttctgagggggactcaaccttggtggtgcttggcctgggcg
tatttgatcagcaatgactttgcgtttagtcccatgtgcctcccggacgcactttctcct
cagtttacggcaggaaccgttagatgtggactgaaggcccagggtgaagttgttggttat
gctggcagcccttggtgtcctagcttcgcgtctgacgggtatgtaagtgaactcgtatag
cgagcgattctctattgcggttcgcatttctctgccgagtaggtcggtggcccctctcac
ccgtcttgaaacacggaccaaggagtgtaacatgtatgcgagccattgggttgactaaac
ctagaggcgcagtgaaagcaaagagtagcttgtctgctcgagggacgatccgcaaggcgc
agtcccgcgacttccaatcgacctcgcatcgtt
>MN069832
ctcttggtctcgctgaatgtggcgtttgggagagtcttatcgcggcgtggacggccagtc
aaagtccaacttgacagtggccatggcccgtagagggtgataggcccgtaagacggctgt
ctcactgcgctgacttttccctagagtcggattgcttgggagtgcagtccaaagtgcgag
gtaaactcctcgtaaggctaaatatgaccccgagtccgatagcaaacaagtaccgtgagg
gaaaattgaaaagaactttgaagagagagttcaagagtacgtgaaaccgtctagcggtaa
agagaggggttctcgaagtttctgagggggactcaaccttggtggtgcttggcctgggcg
tatttgatcagcaatgactttgcgtttagtcccatgtgcctcccggacgcactttctcct
cagtttacggcaggaaccgttagatgtggactgaaggcccagggtgaagttgttggttat
gctggcagcccttggtgtcctagcttcgcgtctgacgggtatgtaagtgaactcgtatag
cgagcgattctctattgcggttcgcatttctctgccgagtaggtcggtggcccctctcac
ccgtcttgaaacacggaccaaggagtgtaacatgtatgcgagccattgggttgactaaac
ctagaggcgcagtgaaagcaaagagtagcttgtctgctcgagggacgatccgcaaggcgc
agtcccgcgacttccaatcgacctcgcatcgtt
>MN069833
ctcttggtctcgctgaatgtggcgtttgggagagtcttatcgcggcgtggacggccagtc
aaagtccaacttgacagtggccatggcccgtagagggtgataggcccgtaagacggctgt
ctcactgcgctgacttttccctagagtcggattgcttgggagtgcagtccaaagtgcgag
gtaaactcctcgtaaggctaaatatgaccccgagtccgatagcaaacaagtaccgtgagg
gaaaattgaaaagaactttgaagagagagttcaagagtacgtgaaaccgtctagcggtaa
agagaggggttctcgaagtttctgagggggactcaaccttggtggtgcttggcctgggcg
tatttgatcagcaatgactttgcgtttagtcccatgtgcctcccggacgcactttctcct
cagtttacggcaggaaccgttagatgtggactgaaggcccagggtgaagttgttggttat
gctggcagcccttggtgtcctagcttcgcgtctgacgggtatgtaagtgaactcgtatag
cgagcgattctctattgcggttcgcatttctctgccgagtaggtcggtggcccctctcac
ccgtcttgaaacacggaccaaggagtgtaacatgtatgcgagccattgggttgactaaac
ctagaggcgcagtgaaagcaaagagtagcttgtctgctcgagggacgatccgcaaggcgc
agtcccgcgacttccaatcgacctcgcatcgtt
