# Supplementary material for: Genetic diversity and novel lineages in the cosmopolitan copepod Pleuromamma abdominalis in the Southeast Pacific
Source: Sci Rep. 2020 Jan 24;10:1115. doi: 10.1038/s41598-019-56935-5 (PMC6981114; doi:10.1038/s41598-019-56935-5)
Supplement: Supplementary file 2 — Supplementary information. [file 41598_2019_56935_MOESM2_ESM.zip › Supplementary alignment S2 (ITS).fas]

LOCUS       MN069652       687 bp
DEFINITION  MN069652     687 bp
TITLE       MN069652
ORIGIN

        1 ---------- ---------- ---------- ---------- ---------- ----------
       61 --acccagga aataaatccc aagagtcgca attcaggcac tccacaaagc acaccttaaa
      121 gccgcagcat aaagccgaca gctcaatgca ggcaaaaacc tgatggatgt ttaaccgacc
      181 ctgagccaaa cgtggaaacg agacaagcac gtttccgcaa tatgcgttca aaatgtcgat
      241 gttcatgtgt cctgcagttc acacggcatc tcggagttag ctccgttctt catcgacccc
      301 cgaaccaaat gatccactgt ctagtgttat gtttcaattt tcagacaaaa tctgaagcct
      361 gtcggcaaaa aagaaacagc taaacaatcc caacatgggg agagcacaaa cccagggcaa
      421 ggcgagattc tttgaaccgt tcgccgaagc tatcccctcc agggccagcc ataaaggcca
      481 yccagattga cggggcacgg tacctcagcc acagggccgc tggtgtaacc tactctgcca
      541 aactagcaat gaaggcacac acagcgtaga aggcgaaggc agacaggcca gcgccactag
      601 gaataaatt- cccgagaagt tatctca-tt tcaagaacaa gtcctgatac tcgataatga
      661 t-ccttccgc aggttcacct acggaaa
//
LOCUS       MN069653       687 bp
DEFINITION  MN069653     687 bp
TITLE       MN069653
ORIGIN

        1 ---------- ---------- ---------- ---------- ---------- ----------
       61 ---------- ---------- ---agtcgca attcaggcac tccacaaagc acaccttaaa
      121 gccgcagcat aaagccgaca gctcaatgca ggcaaaaacc tgatggatgt ttaaccgacc
      181 ctgagccaaa cgtggaaacg agacaagcac gtttccgcaa tatgcgttca aaatgtcgat
      241 gttcatgtgt cctgcagttc acacggcatc tcggagttag ctccgttctt catcgacccc
      301 cgaaccaaat gatccactgt ctagtgttat gtttcaattt tcagacaaaa tctgaagcct
      361 gtcggcaaaa aagaaacagc taaacaatcc caacatgggg agagcacaaa cccagggcaa
      421 ggcgagattc tttgaaccgt tcgccnaagc tatcccctcc agggccagcc ataaaggcca
      481 yccagattga cggggcacgg tacctcagcy acagggccgc tggtgtaacc tactctgcca
      541 aactagcaat gaaggcacac acagcgtana aggcgaaggc agacaggcca gcgccactag
      601 gaataaattc cccgagaagt tatctca-tt tcaagaacaa gtcctgatac tcgataatga
      661 t-ccttccgc aggttcacct acggaaa
//
LOCUS       MN069654       687 bp
DEFINITION  MN069654     687 bp
TITLE       MN069654
ORIGIN

        1 atattggcat ctacgggaca ttaagttgta tcccacgccg tacctcgtgg cgcttgagaa
       61 ggacccagga aataaatccc aagagtcgca attcaggcac tccacaaagc acaccttaaa
      121 gccgcagcat aaagccgaca gctcaatgca ggcaaaaacc tgatggatgt ttaaccgacc
      181 ctgagccaaa cgtggaaacg agacaagcac gtttccgcaa tatgcgttca aaatgtcgat
      241 gttcatgtgt cctgcagttc acacggcatc tcggagttag ctccgttctt catcgacccc
      301 cgaaccaaat gatccactgt ctagtgttat gtttcaattt tcagacaaaa tctgaagcct
      361 gtcggcaaaa aagaaacagc taaacaatcc caacatgggg agagcacaaa cccagggcaa
      421 ggcgagattc tttgaaccgt tcgccgaagc tatcccctcc agggccagcc ataaaggcca
      481 cccagattga cggggcacgg tacctcagcc acagggccgc tggtgtaacc tactctgcca
      541 aactagcaat gaaggcacac acagcgtaga aggcgaaggc agacaggcca gcgccactag
      601 gaataaatt- cccgagaagt tatctca-tt tcaagaacaa gtcctgatac tcgataatga
      661 t-ccttccgc aggttcacct acggaaa
//
LOCUS       MN069655       687 bp
DEFINITION  MN069655     687 bp
TITLE       MN069655
ORIGIN

        1 atattggcat ctacgggaca ttaagttgta tcccacgccg tacctcgtgg cgcttgagaa
       61 ggacccagga aataaatccc aagagtcgca attcaggcac tccacaaagc acaccttaaa
      121 gccgcagcat aaagccgaca gctcaatgca ggcaaaaacc tgatggatgt ttaaccgacc
      181 ctgagccaaa cgtggaaacg agacaagcac gtttccgcaa tatgcgttca aaatgtcgat
      241 gttcatgtgt cctgcagttc acacggcatc tcggagttag ctccgttctt catcgacccc
      301 cgaaccaaat gatccactgt ctagtgttat gtttcaattt tcagacaaaa tctgaagcct
      361 gtcggcaaaa aagaaacagc taaacaatcc caacatgggg agagcacaaa cccagggcaa
      421 ggcgagattc tttgaaccgt tcgccgaagc tatcccctcc agggccagcc ataaaggcca
      481 yccagattga cggggcacgg tacctcagcy acagggccgc tggtgtaacc tactctgcca
      541 aactagcaat gaaggcacac acagcgtaga aggcgaaggc agacaggcca gcgccactag
      601 gaataaatt- cccgagaagt tatctca-tt tcaagaacaa gtcctgatac tcgataatga
      661 t-ccttccgc aggttcacct acggaaa
//
LOCUS       MN069656       687 bp
DEFINITION  MN069656     687 bp
TITLE       MN069656
ORIGIN

        1 atattggcat ctacgggaca ttaagttgta tcccacgccg tacctcgtgg cgcttgagaa
       61 ggacccagga aataaatccc aagagtcgca attcaggcac tccacaaagc acaccttaaa
      121 gccgcrgcat aaagccgaca gctcaatgca ggcaaaaacc tgatggatgt ttaaccgacc
      181 ctgagccaaa cgtggaaacg agacaagcac gtttccgcaa tatgcgttca aaatgtcgat
      241 gttcatgtgt cctgcagttc acacggcatc tcggagttag ctccgttctt catcgacccc
      301 cgaaccaaat gatccactgt ctagtgttat gtttcaattt tcagacaaaa tctgaagcct
      361 ktcggcaaaa aagaaacagc taaacaatcc caacatgggg agagcacaaa cccagggcaa
      421 ggcgagattc tttgaaccgt tcgccgaagc tatcccctcc agggccagcc ataaaggcca
      481 yccagattga cggggcacgg tacctcagcy acagggccgc tggtgtaacc tactctgcca
      541 aactagcaat gaaggcacac acagcgtaga aggcgaaggc agacaggcca gcgccactag
      601 gaataaatt- cccgagaagt tatctca-tt tcaagaacaa gtcctgatac tcgataatga
      661 t-ccttccgc aggttcacct ac-----
//
LOCUS       MN069657       687 bp
DEFINITION  MN069657     687 bp
TITLE       MN069657
ORIGIN

        1 atattggcat ctacgggaca ttaagttgta tcccacgccg tacctcgtgg cgcttgagaa
       61 ggacccagga aataaatccc aagagtcgca attcaggcac tccacaaagc acaccttaaa
      121 gccgcagcat aaagccgaca gctcaatgca ggcaaaaacc tgatggatgt ttaaccgacc
      181 ctgagccaaa cgtggaaacg agacaagcac gtttccgcaa tatgcgttca aaatgtcgat
      241 gttcatgtgt cctgcagttc acacggcatc tcggagttag ctccgttctt catcgacccc
      301 cgaaccaaat gatccactgt ctagtgttat gtttcaattt tcagacaaaa tctgaagcct
      361 gtcggcaaaa aagaaacagc taaacaatcc caacatgggg agagcacaaa cccagggcaa
      421 ggcgagattc tttgaaccgt tcgccgaagc tatcccctcc agggccagcc ataaaggcca
      481 yccagattga cggggcacgg tacctcagcy acagggccgc tggtgtaacc tactctgcca
      541 aactagcaat gaaggcacac acagcgtaga aggcgaaggc agacaggcca gcgccactag
      601 gaataaatt- cccgagaagt tatctca-tt tcaagaacaa gtcctgatac tcgataatga
      661 t-ccttccgc aggttcacct acggaaa
//
LOCUS       MN069658       687 bp
DEFINITION  MN069658     687 bp
TITLE       MN069658
ORIGIN

        1 atattggcat ctacgggaca ttaagttgta tcccacgccg tacctcgtgg cgcttgagaa
       61 ggacccagga aataaatccc aagagtcgca attcaggcac tccacaaagc acaccttaaa
      121 gccgcagcat aaagccgaca gctcaatgca ggcaaaaacc tgatggatgt ttaaccgacc
      181 ctgagccaaa cgtggaaacg agacaagcac gtttccgcaa tatgcgttca aaatgtcgat
      241 gttcatgtgt cctgcagttc acacggcatc tcggagttag ctccgttctt catcgacccc
      301 cgaaccaaat gatccactgt ctagtgttat gtttcaattt tcagacaaaa tctgaagcct
      361 gtcggcaaaa aagaaacagc taaacaatcc caacatgggg agagcacaaa cccagggcaa
      421 ggcgagattc tttgaaccgt tcgccgaagc tatcccctcc agggccagcc ataaaggcca
      481 yccagattga cggggcacgg tacctcagcy acagggccgc tggtgtaacc tactctgcca
      541 aactagcaat gaaggcacac acagcgtaga aggcgaaggc agacaggcca gcgccactag
      601 gaataaatt- cccgagaagt tatctca-tt tcaagaacaa gtcctgatac tcgataatga
      661 t-ccttccgc aggttcacct acggaaa
//
LOCUS       MN069659       687 bp
DEFINITION  MN069659     687 bp
TITLE       MN069659
ORIGIN

        1 atattggcat ctacgggaca ttaagttgta tcccacgccg tacctcgtgg cgcttgagaa
       61 ggacccagga aataaatccc aagagtcgca attcaggcac tccacaaagc acaccttaaa
      121 gccgcagcat aaagccgaca gctcaatgca ggcaaaaacc tgatggatgt ttaaccgacc
      181 ctgagccaaa cgtggaaacg agacaagcac gtttccgcaa tatgcgttca aaatgtcgat
      241 gttcatgtgt cctgcagttc acacggcatc tcggagttag ctccgttctt catcgacccc
      301 cgaaccaaat gatccactgt ctagtgttat gtttcaattt tcagacaaaa tctgaagcct
      361 gtcggcaaaa aagaaacagc taaacaatcc caacatgggg agagcacaaa cccagggcaa
      421 ggcgagattc tttgaaccgt tcgccgaagc tatcccctcc agggccagcc ataaaggcca
      481 yccagattga cggggcacgg tacctcagcy acagggccgc tggtgtaacc tactctgcca
      541 aactagcaat gaaggcacac acagcgtaga aggcgaaggc agacaggcca gcgccactag
      601 gaataaatt- cccgagaagt tatctca-tt tcaagaacaa gtcctgatac tcgataatga
      661 t-ccttccgc aggttcacct ac-----
//
LOCUS       MN069660       687 bp
DEFINITION  MN069660     687 bp
TITLE       MN069660
ORIGIN

        1 -----ggcat ctacgggaca ttaagttgta tcccacgccg tacctcgtgg cgcttgagaa
       61 ggacccagga aataaatccc aagagtcgca attcaggcac tccacaaagc acaccttaaa
      121 gccgcagcat aaagccgaca gctcaatgca ggcaaaaacc tgatggatgt ttaaccgacc
      181 ctgagccaaa cgtggaaacg agacaagcac gtttccgcaa tatgcgttca aaatgtcgat
      241 gttcatgtgt cctgcagttc acacggcatc tcggagttag ctccgttctt catcgacccc
      301 cgaaccaaat gatccactgt ctagtgttat gtttcaattt tcagacaaaa tctgaagcct
      361 gtcggcaaaa aagaaacagc taaacaatcc caacatgggg agagcacaaa cccagggcaa
      421 ggcgagattc tttgaaccgt tcgccgaagc tatcccctcc agggccagcc ataaaggcca
      481 yccagattga cggggcacgg tacctcagcy acagggccgc tggtgtaacc tactctgcca
      541 aactagcaat gaaggcacac acagcgtaga aggcgaaggc agacaggcca gcgccactag
      601 gaataaatt- cccgagaagt tatctca-tt tcaagaacaa gtcctgatac tcgataatga
      661 t-ccttccgc aggttcacct acggaaa
//
LOCUS       MN069661       687 bp
DEFINITION  MN069661     687 bp
TITLE       MN069661
ORIGIN

        1 ------gcat ctacgggaca ttaagttgta tcccacgccg tacctcgtgg cgcttgagaa
       61 ggacccagga aataaatccc aagagtcgca attcaggcac tccacaaagc acaccttaaa
      121 gccgcagcat aaagccgaca gctcaatgca ggcaaaaacc tgatggatgt ttaaccgacc
      181 ctgagccaaa cgtggaaacg agacaagcac gtttccgcaa tatgcgttca aaatgtcgat
      241 gttcatgtgt cctgcagttc acacggcatc tcggagttag ctccgttctt catcgacccc
      301 cgaaccaaat gatccactgt ctagtgttat gtttcaattt tcagacaaaa tctgaagcct
      361 gtcggcaaaa aagaaacagc yaaacaatcc caacatgggg agagcacaaa cccagggcaa
      421 ggcgagattc tttgaaccgt tcgccgaagc tatcccctcc agggccagcc ataaaggcca
      481 nccagattga cggggcacgg tacctcagcy acagggccgc tggtgtaacc tactctgcca
      541 aactagcaat gaaggcacac acagcgtaga aggcgaaggc agacaggcca gcgccactag
      601 gaataaatt- cccgagaagt tatctca-tt tcaagaacaa gtcctgatac tcgataatga
      661 t-ccttccgc aggttcacct acggaaa
//
LOCUS       MN069662       687 bp
DEFINITION  MN069662     687 bp
TITLE       MN069662
ORIGIN

        1 atattggcat ctacgggaca ttaagttgta tcccacgccg tacctcgtgg cgcttgagaa
       61 ggacccagga aataaatccc aagagtcgca attcaggcac tccacaaagc acaccttaaa
      121 gccgcagcat aaagccgaca gctcaatgca ggcaaaaacc tgatggatgt ttaaccgacc
      181 ctgagccaaa cgtggaaacg agacaagcac gtttccgcaa tatgcgttca aaatgtcgat
      241 gttcatgtgt cctgcagttc acacggcatc tcggagttag ctccgttctt catcgacccc
      301 cgaaccaaat gatccactgt ctagtgttat gtttcaattt tcagacaaaa tctgaagcct
      361 gtcggcaaaa aagaaacagc taaacaatcc caacatgggg agagcacaaa cccagggcaa
      421 ggcgagattc tttgaaccgt tcgccgaagc tatcccctcc agggccagcc ataaaggcca
      481 cccagattga cggggcacgg tacctcagcy acagggccgc tggtgtaacc tactctgcca
      541 aactagcaat gaaggcacac acagcgtaga aggcgaaggc agacaggcca gcgccactag
      601 gaataaatt- cccgagaagt tatctca-tt tcaagaacaa gtcctgatac tcgataatga
      661 t-ccttccgc aggttcacct acggaaa
//
LOCUS       MN069663       687 bp
DEFINITION  MN069663     687 bp
TITLE       MN069663
ORIGIN

        1 ---------- ---------- ---------- ---------- ---------- --------aa
       61 ggacccagga aataaatccc aagagtcgca attcaggcac tccacaaagc acaccttaaa
      121 gccgcagcat aaagccgaca gctcaatgca ggcaaaaacc tgatggatgt ttaaccgacc
      181 ctgagccaaa cgtggaaacg agacaagcac gtttccgcaa tatgcgttca aaatgtcgat
      241 gttcatgtgt cctgcagttc acacggcatc tcggagttag ctccgttctt catcgacccc
      301 cgaaccaaat gatccactgt ctagtgttat gtttcaattt tcagacaaaa tctgaagcct
      361 gtcggcaaaa aagaaacagc taaacaatcc caacatgggg agagcacaaa cccagggcaa
      421 ggcgagattc tttgaaccgt tcgccgaagc tatcccctcc agggccagcc ataaaggcca
      481 cccagattga cggggcacgg tacctcagcy acagggccgc tggtgtaacc tactctgcca
      541 aactagcaat gaaggcacac acagcgtaga aggcgaaggc agacaggcca gcgccactag
      601 gaataaatt- cccgagaagt tatctca-tt tcaagaacaa gtcctgatac tcgataatga
      661 t-ccttccgc aggttcacct acggaaa
//
LOCUS       MN069664       687 bp
DEFINITION  MN069664     687 bp
TITLE       MN069664
ORIGIN

        1 atattggcat ctacgggaca ttaagttgta tcccacgccg tacctcgtgg cgcttgagaa
       61 ggacccagga aataaatccc aagagtcgca attcaggcac tccacaaagc acaccttaaa
      121 gccgcagcat aaagccgaca gctcaatgca ggcaaaaacc tgatggatgt ttaaccgacc
      181 ctgagccaaa cgtggaaacg agacaagcac gtttccgcaa tatgcgttca aaatgtcgat
      241 gttcatgtgt cctgcagttc acacggcatc tcggagttag ctccgttctt catcgacccc
      301 cgaaccaaat gatccactgt ctagtgttat gtttcaattt tcagacaaaa tctgaagcct
      361 gtcggcaaaa aagaaacagc taaacaatcc caacatgggg agagcacaaa cccagggcaa
      421 ggcgagattc tttgaaccgt tcgccgaagc tatcccctcc agggccagcc ataaaggcca
      481 cccagattga cggggcacgg tacctcagcc acagggccgc tggtgtaacc tactctgcca
      541 aactagcaat gaaggcacac acagcgtaga aggcgaaggc agacaggcca gcgccactag
      601 gaataaatt- cccgagaagt tatctca-tt tcaagaacaa gtcctgatac tcgataatga
      661 t-ccttccgc aggttc---- -------
//
LOCUS       MN069665       687 bp
DEFINITION  MN069665     687 bp
TITLE       MN069665
ORIGIN

        1 ---------- ---------- ---------- -----cgccg tacctcntgg cgcttgagaa
       61 ggacccagga aataaatccc aagagtcgca attcaggcac tccacaaagc acaccttaaa
      121 gccgcagcat aaagccgaca gctcaatgca ggcaaaaacc tgatggatgt ttaaccgacc
      181 ctgagccaaa cgtggaaacg agacaagcac gtttccgcaa tatgcgttca aaatgtcgat
      241 gttcatgtgt cctgcagttc acacggcatc tcggagttag ctccgttctt catcgacccc
      301 cgaaccaaat gatccactgt ctagtgttat gtttcaattt tcagacaaaa tctgaagcct
      361 gtcggcaaaa aagaaacagc taaacaatcc caacatgggg agagcacaaa cccagggcaa
      421 ggcgagattc tttgaaccgt tcgccgaagc tatcccctcc agggccagcc ataaaggcca
      481 yccagattga cggggcacgg tacctcagcy acagggccgc tggtgtaacc tactctgcca
      541 aactagcaat gaaggcacac acagcgtaga aggcgaaggc agacaggcca gcgccactag
      601 gaataaatt- cccgagaagt tatctca-tt tcaagaacaa gtcctgatac tcgataatga
      661 t-ccttccgc aggttcacct acggaaa
//
LOCUS       MN069666       687 bp
DEFINITION  MN069666     687 bp
TITLE       MN069666
ORIGIN

        1 ---------- ---------- -----ttgta tcccacgccg tacctcgtgg cgcttgagaa
       61 ggacccagga aataaatccc aagagtcgca attcaggcac tccacaaagc acaccttaaa
      121 gccgcagcat aaagccgaca gctcaatgca ggcaaaaacc tgatggatgt ttaaccgacc
      181 ctgagccaaa cgtggaaacg agacaagcac gtttccgcaa tatgcgttca aaatgtcgat
      241 gttcatgtgt cctgcagttc acacggcatc tcggagttag ctccgttctt catcgacccc
      301 cgaaccaaat gatccactgt ctagtgttat gtttcaattt tcagacaaaa tctgaagcct
      361 gtcggcaaaa aagaaacagc taaacaatcc caacatgggg agagcacaaa cccagggcaa
      421 ggcgagattc tttgaaccgt tcgccgaagc tatcccctcc agggccagcc ataaaggcca
      481 cccagattga cggggcacgg tacctcagcy acagggccgc tggtgtaacc tactctgcca
      541 aactagcaat gaaggcacac acagcgtana aggcgaaggc agacaggcca gcgccactag
      601 gaataaattc cccgagaagt tatctca-tt tcaagaacaa gtcctgatac tcgataatga
      661 t-ccttccgc aggttcacct acggaaa
//
LOCUS       MN069667       687 bp
DEFINITION  MN069667     687 bp
TITLE       MN069667
ORIGIN

        1 ---------- ---------- ---------- ---------- --------gg cgcttgagaa
       61 ggacccagga aataaatccc aagagtcgca attcaggcac tccacaaagc acaccttaaa
      121 gccgcagcat aaagccgaca gctcaatgca ggcaaaaacc tgatggatgt ttaaccgacc
      181 ctgagccaaa cgtggaaacg agacaagcac gtttccgcaa tatgcgttca aaatgtcgat
      241 gttcatgtgt cctgcagttc acacggcatc tcggagttag ctccgttctt catcgacccc
      301 cgaaccaaat gatccactgt ctagtgttat gtttcaattt tcagacaaaa tctgaagcct
      361 gtcggcaaaa aagaaacagc taaacaatcc caacatgggg agagcacaaa cccagggcaa
      421 ggcgagattc tttgaaccgt tcgccgaagc tatcccctcc agggccagcc ataaaggcca
      481 cccagattga cggggcacgg tacctcagcy acagggccgc tggtgtaacc tactctgcca
      541 aactagcaat gaaggcacac acagcgtana aggcgaaggc agacaggcca gcgccactag
      601 gaataaatt- cccgagaagt tatctca-tt tcaagaacaa gtcctgatac tcgataatga
      661 t-ccttccgc aggttcacct acggaaa
//
LOCUS       MN069668       687 bp
DEFINITION  MN069668     687 bp
TITLE       MN069668
ORIGIN

        1 atattggcat ctacgggaca ttaagttgta tcccacgccg tacctcgtgg cgcttgagaa
       61 ggacccagga aataaatccc aagagtcgca attcaggcac tccacaaagc acaccttaaa
      121 gccgcagcat aaagccgaca gctcaatgca ggcaaaaacc tgatggatgt ttaaccgacc
      181 ctgagccaaa cgtggaaacg agacaagcac gtttccgcaa tatgcgttca aaatgtcgat
      241 gttcatgtgt cctgcagttc acacggcatc tcggagttag ctccgttctt catcgacccc
      301 cgaaccaaat gatccactgt ctagtgttat gtttcaattt tcagacaaaa tctgaagcct
      361 gtcggcaaaa aagaaacagc taaacaatcc caacatgggg agagcacaaa cccagggcaa
      421 ggcgagattc tttgaaccgt tcgccgaagc tatcccctcc agggccagcc ataaaggcca
      481 yccagattga cggggcacgg tacctcagcy acagggccgc tggtgtaacc tactctgcca
      541 aactagcaat gaaggcacac acagcgtaga aggcgaaggc agacaggcca gcgccactag
      601 gaataaatt- cccgagaagt tatctca-tt tcaagaacaa gtcctgatac tcgataatga
      661 t-ccttccgc aggttcacct acggaaa
//
LOCUS       MN069669       687 bp
DEFINITION  MN069669     687 bp
TITLE       MN069669
ORIGIN

        1 ---------- ---------- ---------- ---------- ---------- cgcttgagaa
       61 ggacccagga aataaatccc aagagtcgca attcaggcac tccacaaagc acaccttaaa
      121 gccgcagcat aaagccgaca gctcaatgca ggcaaaaacc tgatggatgt ttaaccgacc
      181 ctgagccaaa cgtggaaacg agacaagcac gtttccgcaa tatgcgttca aaatgtcgat
      241 gttcatgtgt cctgcagttc acacggcatc tcggagttag ctccgttctt catcgacccc
      301 cgaaccaaat gatccactgt ctagtgttat gtttcaattt tcagacaaaa tctgaagcct
      361 gtcggcaaaa aagaaacagc taaacaatcc caacatgggg agagcacaaa cccagggcaa
      421 ggcgagattc tttgaaccgt tcgccgaagc tatcccctcc agggccagcc ataaaggcca
      481 yccagattga cggggcacgg tacctcagcy acagggccgc tggtgtaacc tactctgcca
      541 aactagcaat gaaggcacac acagcgtaga aggcgaaggc agacaggcca gcgccactag
      601 gaataaatt- cccgagaagt tatctca-tt tcaagaacaa gtcctgatac tcgataatga
      661 t-ccttccgc aggttcacct acggaaa
//
LOCUS       MN069670       687 bp
DEFINITION  MN069670     687 bp
TITLE       MN069670
ORIGIN

        1 atattggcat ctacgggaca ttaagttgta tcccacgccg tacctcgtgg cgcttgagaa
       61 ggacccagga aataaatccc aagagtcgca attcaggcac tccacaaagc acaccttaaa
      121 gccgcagcat aaagccgaca gctcaatgca ggcaaaaacc tgatggatgt ttaaccgacc
      181 ctgagccaaa cgtggaaacg agacaagcac gtttccgcaa tatgcgttca aaatgtcgat
      241 gttcatgtgt cctgcagttc acacggcatc tcggagttag ctccgttctt catcgacccc
      301 cgaaccaaat gatccactgt ctagtgttat gtttcaattt tcagacaaaa tctgaagcct
      361 gtcggcaaaa aagaaacagc taaacaatcc caacatgggg agagcacaaa cccagggcaa
      421 ggcgagattc tttgaaccgt tcgccgaagc tatcccctcc agggccagcc ataaaggcca
      481 cccagattga cggggcacgg tacctcagcy acagggccgc tggtgtaacc tactctgcca
      541 aactagcaat gaaggcacac acagcgtaga aggcgaaggc agacaggcca gcgccactag
      601 gaataaatt- cccgagaagt tatctca-tt tcaagaacaa gtcctgatac tcgataatga
      661 t-ccttccgc aggttcacct acggaaa
//
LOCUS       MN069671       687 bp
DEFINITION  MN069671     687 bp
TITLE       MN069671
ORIGIN

        1 ---------- ---------- ---------- ---------- ---------- ----------
       61 ---------- ---------- ---agtcgca attcaggcac tccacaaagc acaccttaaa
      121 gccgcagcat aaagccgaca gctcaatgca ggcaaaaacc tgatggatgt ttaaccgacc
      181 ctgagccaaa cgtggaaacg agacaagcac gtttccgcaa tatgcgttca aaatgtcgat
      241 gttcatgtgt cctgcagttc acacggcatc tcggagttag ctccgttctt catcgacccc
      301 cgaaccaaat gatccactgt ctagtgttat gtttcaattt tcagacaaaa tctgaagcct
      361 gtcggcaaaa aagaaacagc taaacaatcc caacatgggg agagcacaaa cccagggcaa
      421 ggcgagattc tttgaaccgt tcgccgaagc tatcccctcc agggccagcc ataaaggcca
      481 yccagattga cggggcacgg tacctcagcy acagggccgc tggtgtaacc tactctgcca
      541 aactagcaat gaaggcacac acagcgtana aggcgaaggc agacaggcca gcgccactag
      601 gaataaatt- cccgagaagt tatctca-tt tcaagaacaa gtcctgatac tcgataatga
      661 t-ccttccgc aggttcacct acggaaa
//
LOCUS       MN069672       687 bp
DEFINITION  MN069672     687 bp
TITLE       MN069672
ORIGIN

        1 ---------- ---------- ---------- ---------- ---------- ----------
       61 ---------- ---------- ---------- ---------- ---------- ----------
      121 ---------- ---------- ---------- ---------- ---------- --------cc
      181 ctgagccaaa cgtggaaacg agacaagcac gtttccgcaa tatgcgttca aaatgtcgat
      241 gttcatgtgt cctgcagttc acacggcatc tcggagttag ctccgttctt catcgacccc
      301 cgaaccaaat gatccactgt ctagtgttat gtttcaattt tcagacaaaa tctgaagcct
      361 gtcggcaaaa aagaaacagc taaacaatcc caacatgggg agagcacaaa cccagggcaa
      421 ggcgagattc tttgaaccgt tcgccgaagc tatcccctcc agggccagcc ataaaggcca
      481 yccagattga cggggcacgg tacctcagcc acagggccgc tggtgtaacc tactctgcca
      541 aactagcaat gaaggcacac acagcgtaga aggcgaaggc agacaggcca gcgccactag
      601 gaataaatt- cccgagaagt tatctca-tt tcaagaacaa gtcctgatac tcgataatga
      661 t-ccttccgc aggttcacct acggaaa
//
LOCUS       MN069673       687 bp
DEFINITION  MN069673     687 bp
TITLE       MN069673
ORIGIN

        1 ---------- ---------- ---------- ---------- ---------- ----------
       61 ---------a aataaatccc aagagtcgca attcaggcac tccacaaagc acaccttaaa
      121 gccgcagcat aaagccgaca gctcaatgca ggcaaaaacc tgatggatgt ttaaccgacc
      181 ctgagccaaa cgtggaaacg agacaagcac gtttccgcaa tatgcgttca aaatgtcgat
      241 gttcatgtgt cctgcagttc acacggcatc tcggagttag ctccgttctt catcgacccc
      301 cgaaccaaat gatccactgt ctagtgttat gtttcaattt tcagacaaaa tctgaagcct
      361 gtcggcaaaa aagaaacagc taaacaatcc caacatgggg agagcacaaa cccagggcaa
      421 ggcgagattc tttgaaccgt tcgccgaagc tatcccctcc agggccagcc ataaaggcca
      481 cccagattga cggggcacgg tacctcagcy acagggccgc tggtgtaacc tactctgcca
      541 aactagcaat gaaggcacac acagcgtaga aggcgaaggc agacaggcca gcgccactag
      601 gaataaatt- cccgagaagt tatctca-tt tcaagaacaa gtcctgatac tcgataatga
      661 t-ccttccgc aggttcacct acggaaa
//
LOCUS       MN069674       687 bp
DEFINITION  MN069674     687 bp
TITLE       MN069674
ORIGIN

        1 ---------- ---------- ---------- -----cgccg tacctcgtgg cgcttgagaa
       61 ggacccagga aataaatccc aagagtcgca attcaggcac tccacaaagc acaccttaaa
      121 gccgcagcat aaagccgaca gctcaatgca ggcaaaaacc tgatggatgt ttaaccgacc
      181 ctgagccaaa cgtggaaacg agacaagcac gtttccgcaa tatgcgttca aaatgtcgat
      241 gttcatgtgt cctgcagttc acacggcatc tcggagttag ctccgttctt catcgacccc
      301 cgaaccaaat gatccactgt ctagtgttat gtttcaattt tcagacaaaa tctgaagcct
      361 gtcggcaaaa aagaaacagc taaacaatcc caacatgggg agagcacaaa cccagggcaa
      421 ggcgagattc tttgaaccgt tcgccgaagc tatcccctcc agggccagcc ataaaggcca
      481 yccagattga cggggcacgg tacctcagcc acagggccgc tggtgtaacc tactctgcca
      541 aactagcaat gaaggcacac acagcgtaga aggcgaaggc agacaggcca gcgccactag
      601 gaataaatt- cccgagaagt tatctca-tt tcaagaacaa gtcctgatac tcgataatga
      661 t-ccttccgc aggttcacct acggaaa
//
LOCUS       MN069675       687 bp
DEFINITION  MN069675     687 bp
TITLE       MN069675
ORIGIN

        1 ---------- ---------- ---------- ---------- ---------- ----------
       61 ----ccagga aataaatccc aagagtcgca attcaggcac tccacaaagc acaccttaaa
      121 gccgcagcat aaagccgaca gctcaatgca ggcaaaaacc tgatggatgt ttaaccgacc
      181 ctgagccaaa cgtggaaacg agacaagcac gtttccgcaa tatgcgttca aaatgtcgat
      241 gttcatgtgt cctgcagttc acacggcatc tcggagttag ctccgttctt catcgacccc
      301 cgaaccaaat gatccactgt ctagtgttat gtttcaattt tcagacaaaa tctgaagcct
      361 gtcggcaaaa aagaaacagc taaacaatcc caacatgggg agagcacaaa cccagggcaa
      421 ggcgagattc tttgaaccgt tcgccgaagc tatcccctcc agggccagcc ataaaggcca
      481 yccagattga cggggcacgg tacctcagcy acagggccgc tggtgtaacc tactctgcca
      541 aactagcaat gaaggcacac acagcgtaga aggcgaaggc agacaggcca gcgccactag
      601 gaataaatt- cccgagaagt tatctca-tt tcaagaacaa gtcctgatac tcgataatga
      661 t-ccttccgc aggttcacct acggaaa
//
LOCUS       MN069676       687 bp
DEFINITION  MN069676     687 bp
TITLE       MN069676
ORIGIN

        1 ---------- ---------- ---------- ---------- ---------- ----------
       61 -------gga aataaatccc aagagtcgca attcaggcac tccacaaagc acaccttaaa
      121 gccgcagcat aaagccgaca gctcaatgca ggcaaaaacc tgatggatgt ttaaccgacc
      181 ctgagccaaa cgtggaaacg agacaagcac gtttccgcaa tatgcgttca aaatgtcgat
      241 gttcatgtgt cctgcagttc acacggcatc tcggagttag ctccgttctt catcgacccc
      301 cgaaccaaat gatccactgt ctagtgttat gtttcaattt tcagacaaaa tctgaagcct
      361 gtcggcaaaa aagaaacagc taaacaatcc caacatgggg agagcacaaa cccagggcaa
      421 ggcgagattc tttgaaccgt tcgccgaagc tatcccctcc agggccagcc ataaaggcca
      481 cccagattga cggggcacgg tacctcagcy acagggccgc tggtgtaacc tactctgcca
      541 aactagcaat gaaggcacac acagcgtaga aggcgaaggc agacaggcca gcgccactag
      601 gaataaattc cccgagaagt tatctcattt tcaagaacaa gtcctgatac tcgataatga
      661 tcccttccgc aggttcacct acggaaa
//
LOCUS       MN069677       687 bp
DEFINITION  MN069677     687 bp
TITLE       MN069677
ORIGIN

        1 ---------- ---------- ---------- ---------- ---------- ----------
       61 -----cagga aataaatccc aagagtcgca attcaggcac tccacaaagc acaccttaaa
      121 gccgcagcat aaagccgaca gctcaatgca ggcaaaaacc tgatggatgt ttaaccgacc
      181 ctgagccaaa cgtggaaacg agacaagcac gtttccgcaa tatgcgttca aaatgtcgat
      241 gttcatgtgt cctgcagttc acacggcatc tcggagttag ctccgttctt catcgacccc
      301 cgaaccaaat gatccactgt ctagtgttat gtttcaattt tcagacaaaa tctgaagcct
      361 gtcggcaaaa aagaaacagc taaacaatcc caacatgggg agagcacaaa cccagggcaa
      421 ggcgagattc tttgaaccgt tcgccgaagc tatcccctcc agggccagcc ataaaggcca
      481 cccagattga cggggcacgg tacctcagcy acagggccgc tggtgtaacc tactctgcca
      541 aactagcaat gaaggcacac acagcgtaga aggcgaaggc agacaggcca gcgccactag
      601 gaataaattc cccgagaagt tatctcattt tcaagaacaa gtcctgatac tcgataatga
      661 t-ccttccgc aggttcacct acggaaa
//
LOCUS       MN069678       687 bp
DEFINITION  MN069678     687 bp
TITLE       MN069678
ORIGIN

        1 ---------- ---------- ---------- ---------- ---------- cgcttgagaa
       61 ggacccagga aataaatccc aagagtcgca attcaggcac tccacaaagc acaccttaaa
      121 gccgcagcat aaagccgaca gctcaatgca ggcaaaaacc tgatggatgt ttaaccgacc
      181 ctgagccaaa cgtggaaacg agacaagcac gtttccgcaa tatgcgttca aaatgtcgat
      241 gttcatgtgt cctgcagttc acacggcatc tcggagttag ctccgttctt catcgacccc
      301 cgaaccaaat gatccactgt ctagtgttat gtttcaattt tcagacaaaa tctgaagcct
      361 gtcggcaaaa aagaaacagc taaacaatcc caacatgggg agagcacaaa cccagggcaa
      421 ggcgagattc tttgaaccgt tcgccgaagc tatcccctcc agggccagcc ataaaggcca
      481 cccagattga cggggcacgg tacctcagcy acagggccgc tggtgtaacc tactctgcca
      541 aactagcaat gaaggcacac acagcgtaga aggcgaaggc agacaggcca gcgccactag
      601 gaataaatt- cccgagaagt tatctca-tt tcaagaacaa gtcctgatac tcgataatga
      661 t-ccttccgc aggttcacct acggaa-
//
LOCUS       MN069679       687 bp
DEFINITION  MN069679     687 bp
TITLE       MN069679
ORIGIN

        1 atattggcat ctacgggaca ttaagttgta tcccacgccg tacctcgtgg cgcttgagaa
       61 ggacccagga aataaatccc aagagtcgca attcaggcac tccacaaagc acaccttaaa
      121 gccgcagcat aaagccgaca gctcaatgca ggcaaaaacc tgatggatgt ttaaccgacc
      181 ctgagccaaa cgtggaaacg agacaagcac gtttccgcaa tatgcgttca aaatgtcgat
      241 gttcatgtgt cctgcagttc acacggcatc tcggagttag ctccgttctt catcgacccc
      301 cgaaccaaat gatccactgt ctagtgttat gtttcaattt tcagacaaaa tctgaagcct
      361 gtcggcaaaa aagaaacagc taaacaatcc caacatgggg agagcacaaa cccagggcaa
      421 ggcgagattc tttgaaccgt tcgccgaagc tatcccctcc agggccagcc ataaaggcca
      481 cccagattga cggggcacgg tacctcagcy acagggccgc tggtgtaacc tactctgcca
      541 aactagcaat gaaggcacac acagcgtana aggcgaaggc agacaggcca gcgccactag
      601 gaataaatt- cccgagaagt tatctca-tt tcaagaacaa gtcctgatac tcgataatga
      661 t-ccttccgc aggttcacct acggaaa
//
LOCUS       MN069680       687 bp
DEFINITION  MN069680     687 bp
TITLE       MN069680
ORIGIN

        1 atattggcat ctacgggaca ttaagttgta tcccacgccg tacctcgtgg cgcttgagaa
       61 ggacccagga aataaatccc aagagtcgca attcaggcac tccacaaagc acaccttaaa
      121 gccgcrgcat aaagccgaca gctcaatgca ggcaaaaacc tgatggatgt ttaaccgacc
      181 ctgagccaaa cgtggaaacg agacaagcac gtttccgcaa tatgcgttca aaatgtcgat
      241 gttcatgtgt cctgcagttc acacggcatc tcggagttag ctccgttctt catcgacccc
      301 cgaaccaaat gatccactgt ctagtgttat gtttcaattt tcagacaaaa tctgaagcct
      361 gtcggcaaaa aagaaacagc taaacaatcc caacatgggg agagcacaaa cccagggcaa
      421 ggcgagattc tttgaaccgt tcgccgaagc tatcccctcc agggccagcc ataaaggcca
      481 cccagattga cggggcacgg tacctcagcy acagggccgc tggtgtaacc tactctgcca
      541 aactagcaat gaaggcacac acagcgtaga aggcgaaggc agacaggcca gcgccactag
      601 gaataaatt- cccgagaagt tatctca-tt tcaagaacaa gtcctgatac tcgataatga
      661 t-ccttccgc aggttcacct acggaaa
//
LOCUS       MN069681       687 bp
DEFINITION  MN069681     687 bp
TITLE       MN069681
ORIGIN

        1 atattggcat ctacgggaca ttaagttgta tcccacgccg tacctcgtgg cgcttgagaa
       61 ggacccagga aataaatccc aagagtcgca attcaggcac tccacaaagc acaccttaaa
      121 gccgcrgcat aaagccgaca gctcaatgca ggcaaaaacc tgatggatgt ttaaccgacc
      181 ctgagccaaa cgtggaaacg agacaagcac gtttccgcaa tatgcgttca aaatgtcgat
      241 gttcatgtgt cctgcagttc acacggcatc tcggagttag ctccgttctt catcgacccc
      301 cgaaccaaat gatccactgt ctagtgttat gtttcaattt tcagacaaaa tctgaagcct
      361 ktcggcaaaa aagaaacagc taaacaatcc caacatgggg agagcacaaa cccagggcaa
      421 ggcgagattc tttgaaccgt tcgccgaagc tatcccctcc agggccagcc ataaaggcca
      481 cccagattga cggggcacgg tacctcagcy acagggccgc tggtgtaacc tactctgcca
      541 aactagcaat gaaggcacac acagcgtaga aggcgaaggc agacaggcca gcgccactag
      601 gaataaatt- cccgagaagt tatctca-tt tcaagaacaa gtcctgatac tcgataatga
      661 t-ccttccgc aggttcacct acggaaa
//
LOCUS       MN069682       687 bp
DEFINITION  MN069682     687 bp
TITLE       MN069682
ORIGIN

        1 atattggcat ctacgggaca ttaagttgta tcccacgccg tacctcgtgg cgcttgagaa
       61 ggacccagga aataaatccc aagagtcgca attcaggcac tccacaaagc acaccttaaa
      121 gccgcagcat aaagccgaca gctcaatgca ggcaaaaacc tgatggatgt ttaaccgacc
      181 ctgagccaaa cgtggaaacg agacaagcac gtttccgcaa tatgcgttca aaatgtcgat
      241 gttcatgtgt cctgcagttc acacggcatc tcggagttag ctccgttctt catcgacccc
      301 cgaaccaaat gatccactgt ctagtgttat gtttcaattt tcagacaaaa tctgaagcct
      361 gtcggcaaaa aagaaacagc taaacaatcc caacatgggg agagcacaaa cccagggcaa
      421 ggcgagattc tttgaaccgt tcgccgaagc tatcccctcc agggccagcc ataaaggcca
      481 cccagattga cggggcacgg tacctcagcy acagggccgc tggtgtaacc tactctgcca
      541 aactagcaat gaaggcacac acagcgtaga aggcgaaggc agacaggcca gcgccactag
      601 gaataaatt- cccgagaagt tatctca-tt tcaagaacaa gtcctgatac tcgataatga
      661 t-ccttccgc aggttcacct acggaaa
//
LOCUS       MN069683       687 bp
DEFINITION  MN069683     687 bp
TITLE       MN069683
ORIGIN

        1 atattggcat ctacgggaca ttaagttgta tcccacgccg tacctcgtgg cgcttgagaa
       61 ggacccagga aataaatccc aagagtcgca attcaggcac tccacaaagc acaccttaaa
      121 gccgcrgcat aaagccgaca gctcaatgca ggcaaaaacc tgatggatgt ttaaccgacc
      181 ctgagccaaa cgtggaaacg agacaagcac gtttccgcaa tatgcgttca aaatgtcgat
      241 gttcatgtgt cctgcagttc acacggcatc tcggagttag ctccgttctt catcgacccc
      301 cgaaccaaat gatccactgt ctagtgttat gtttcaattt tcagacaaaa tctgaagcct
      361 gtcggcaaaa aagaaacagc taaacaatcc caacatgggg agagcacaaa cccagggcaa
      421 ggcgagattc tttgaaccgt tcgccgaagc tatcccctcc agggccagcc ataaaggcca
      481 cccagattga cggggcacgg tacctcagcy acagggccgc tggtgtaacc tactctgcca
      541 aactagcaat gaaggcacac acagcgtana aggcgaaggc agacaggcca gcgccactag
      601 gaataaatt- cccgagaagt tatctca-tt tcaagaacaa gtcctgatac tcgataatga
      661 t-ccttccgc aggttcacct acggaaa
//
LOCUS       MN069684       687 bp
DEFINITION  MN069684     687 bp
TITLE       MN069684
ORIGIN

        1 -------cat ctacgggaca ttaagttgta tcccacgccg tacctcgtgg cgcttgagaa
       61 ggacccagga aataaatccc aagagtcgca attcaggcac tccacaaagc acaccttaaa
      121 gccgcrgcat aaagccgaca gctcaatgca ggcaaaaacc tgatggatgt ttaaccgacc
      181 ctgagccaaa cgtggaaacg agacaagcac gtttccgcaa tatgcgttca aaatgtcgat
      241 gttcatgtgt cctgcagttc acacggcatc tcggagttag ctccgttctt catcgacccc
      301 cgaaccaaat gatccactgt ctagtgttat gtttcaattt tcagacaaaa tctgaagcct
      361 gtcggcaaaa aagaaacagc taaacaatcc caacatgggg agagcacaaa cccagggcaa
      421 ggcgagattc tttgaaccgt tcgccgaagc tatcccctcc agggccagcc ataaaggcca
      481 cccagattga cggggcacgg tacctcagcy acagggccgc tggtgtaacc tactctgcca
      541 aactagcaat gaaggcacac acagcgtaga aggcgaaggc agacaggcca gcgccactag
      601 gaataaatt- cccgagaagt tatctca-tt tcaagaacaa gtcctgatac tcgataatga
      661 t-ccttccgc aggttcacct acggaaa
//
LOCUS       MN069685       687 bp
DEFINITION  MN069685     687 bp
TITLE       MN069685
ORIGIN

        1 atattggcat ctacgggaca ttaagttgta tcccacgccg tacctcgtgg cgcttgagaa
       61 ggacccagga aataaatccc aagagtcgca attcaggcac tccacaaagc acaccttaaa
      121 gccgcrgcat aaagccgaca gctcaatgca ggcaaaaacc tgatggatgt ttaaccgacc
      181 ctgagccaaa cgtggaaacg agacaagcac gtttccgcaa tatgcgttca aaatgtcgat
      241 gttcatgtgt cctgcagttc acacggcatc tcggagttag ctccgttctt catcgacccc
      301 cgaaccaaat gatccactgt ctagtgttat gtttcaattt tcagacaaaa tctgaagcct
      361 ttcggcaaaa aagaaacagc taaacaatcc caacatgggg agagcacaaa cccagggcaa
      421 ggcgagattc tttgaaccgt tcgccgaagc tatcccctcc agggccagcc ataaaggcca
      481 cccagattga cggggcacgg tacctcagcc acagggccgc tggtgtaacc tactctgcca
      541 aactagcaat gaaggcacac acagcgtaga aggcgaaggc agacaggcca gcgccactag
      601 gaataaatt- cccgagaagt tatctca-tt tcaagaacaa gtcctgatac tcgataatga
      661 t-ccttccgc aggttcacct acggaaa
//
LOCUS       MN069686       687 bp
DEFINITION  MN069686     687 bp
TITLE       MN069686
ORIGIN

        1 atattggcat ctacgggaca ttaagttgta tcccacgccg tacctcgtgg cgcttgagaa
       61 ggacccagga aataaatccc aagagtcgca attcaggcac tccacaaagc acaccttaaa
      121 gccgcagcat aaagccgaca gctcaatgca ggcaaaaacc tgatggatgt ttaaccgacc
      181 ctgagccaaa cgtggaaacg agacaagcac gtttccgcaa tatgcgttca aaatgtcgat
      241 gttcatgtgt cctgcagttc acacggcatc tcggagttag ctccgttctt catcgacccc
      301 cgaaccaaat gatccactgt ctagtgttat gtttcaattt tcagacaaaa tctgaagcct
      361 gtcggcaaaa aagaaacagc taaacaatcc caacatgggg agagcacaaa cccagggcaa
      421 ggcgagattc tttgaaccgt tcgccgaagc tatcccctcc agggccagcc ataaaggcca
      481 yccagattga cggggcacgg tacctcagcy acagggccgc tggtgtaacc tactctgcca
      541 aactagcaat gaaggcacac acagcgtaga aggcgaaggc agacaggcca gcgccactag
      601 gaataaatt- cccgagaagt tatctca-tt tcaagaacaa gtcctgatac tcgataatga
      661 t-ccttccgc aggttcacct acggaaa
//
LOCUS       MN069687       687 bp
DEFINITION  MN069687     687 bp
TITLE       MN069687
ORIGIN

        1 atattggcat ctacgggaca ttaagttgta tcccacgccg tacctcgtgg cgcttgagaa
       61 ggacccagga aataaatccc aagagtcgca attcaggcac tccacaaagc acaccttaaa
      121 gccgcagcat aaagccgaca gctcaatgca ggcaaaaacc tgatggatgt ttaaccgacc
      181 ctgagccaaa cgtggaaacg agacaagcac gtttccgcaa tatgcgttca aaatgtcgat
      241 gttcatgtgt cctgcagttc acacggcatc tcggagttag ctccgttctt catcgacccc
      301 cgaaccaaat gatccactgt ctagtgttat gtttcaattt tcagacaaaa tctgaagcct
      361 gtcggcaaaa aagaaacagc taaacaatcc caacatgggg agagcacaaa cccagggcaa
      421 ggcgagattc tttgaaccgt tcgccgaagc tatcccctcc agggccagcc ataaaggcca
      481 cccagattga cggggcacgg tacctcagcc acagggccgc tggtgtaacc tactctgcca
      541 aactagcaat gaaggcacac acagcgtana a-gcgaaggc agacaggcca gcgccactag
      601 gaataaatt- cccgagaagt tatctca-tt tcaagaacaa gtcctgatac tcgataatga
      661 t-ccttccgc aggttcacct acngaaa
//
LOCUS       MN069688       687 bp
DEFINITION  MN069688     687 bp
TITLE       MN069688
ORIGIN

        1 atattggcat ctacgggaca ttaagttgta tcccacgccg tacctcgtgg cgcttgagaa
       61 ggacccagga aataaatccc aagagtcgca attcaggcac tccacaaagc acaccttaaa
      121 gccgcagcat aaagccgaca gctcaatgca ggcaaaaacc tgatggatgt ttaaccgacc
      181 ctgagccaaa cgtggaaacg agacaagcac gtttccgcaa tatgcgttca aaatgtcgat
      241 gttcatgtgt cctgcagttc acacggcatc tcggagttag ctccgttctt catcgacccc
      301 cgaaccaaat gatccactgt ctagtgttat gtttcaattt tcagacaaaa tctgaagcct
      361 gtcggcaaaa aagaaacagc taaacaatcc caacatgggg agagcacaaa cccagggcaa
      421 ggcgagattc tttgaaccgt tcgccgaagc tatcccctcc agggccagcc ataaaggcca
      481 cccagattga cggggcacgg tacctcagcc acagggccgc tggtgtaacc tactctgcca
      541 aactagcaat gaaggcacac acagcgtaaa aggcgaaggc agacaggcca gcgccactag
      601 gaataaatt- cccgagaagt tatctca-tt tcaagaacaa gtcctgatac tcgataatga
      661 t-ccttccgc aggttcacct acngaaa
//
LOCUS       MN069689       687 bp
DEFINITION  MN069689     687 bp
TITLE       MN069689
ORIGIN

        1 atattggcat ctacgggaca ttaagttgta tcccacgccg tacctcgtgg cgcttgagaa
       61 ggacccagga aataaatccc aagagtcgca attcaggcac tccacaaagc acaccttaaa
      121 gccgcrgcat aaagccgaca gctcaatgca ggcaaaaacc tgatggatgt ttaaccgacc
      181 ctgagccaaa cgtggaaacg agacaagcac gtttccgcaa tatgcgttca aaatgtcgat
      241 gttcatgtgt cctgcagttc acacggcatc tcggagttag ctccgttctt catcgacccc
      301 cgaaccaaat gatccactgt ctagtgttat gtttcaattt tcagacaaaa tctgaagcct
      361 ttcggcaaaa aagaaacagc taaacaatcc caacatgggg agagcacaaa cccagggcaa
      421 ggcgagattc tttgaaccgt tcgccgaagc tatcccctcc agggccagcc ataaaggcca
      481 cccagattga cggggcacgg tacctcagcc acagggccgc tggtgtaacc tactctgcca
      541 aactagcaat gaaggcacac acagcgtaga aggcgaaggc agacaggcca gcgccactag
      601 gaataaatt- cccgagaagt tatctca-tt tcaagaacaa gtcctgatac tcgataatga
      661 t-ccttccgc aggttcacct acggaaa
//
LOCUS       MN069690       687 bp
DEFINITION  MN069690     687 bp
TITLE       MN069690
ORIGIN

        1 atattggcat ctacgggaca ttaagttgta tcccacgccg tacctcgtgg cgcttgagaa
       61 ggacccagga aataaatccc aagagtcgca attcaggcac tccacaaagc acaccttaaa
      121 gccgcrgcat aaagccgaca gctcaatgca ggcaaaaacc tgatggatgt ttaaccgacc
      181 ctgagccaaa cgtggaaacg agacaagcac gtttccgcaa tatgcgttca aaatgtcgat
      241 gttcatgtgt cctgcagttc acacggcatc tcggagttag ctccgttctt catcgacccc
      301 cgaaccaaat gatccactgt ctagtgttat gtttcaattt tcagacaaaa tctgaagcct
      361 ttcggcaaaa aagaaacagc taaacaatcc caacatgggg agagcacaaa cccagggcaa
      421 ggcgagattc tttgaaccgt tcgccgaagc tatcccctcc agggccagcc ataaaggcca
      481 cccagattga cggggcacgg tacctcagcc acagggccgc tggtgtaacc tactctgcca
      541 aactagcaat gaaggcacac acagcgtaga aggcgaaggc agacaggcca gcgccactag
      601 gaataaatt- cccgagaagt tatctca-tt tcaagaacaa gtcctgatac tcgataatga
      661 t-ccttccgc aggttcacct acggaaa
//
LOCUS       MN069691       687 bp
DEFINITION  MN069691     687 bp
TITLE       MN069691
ORIGIN

        1 atattggcat ctacgggaca ttaagttgta tcccacgccg tacctcgtgg cgcttgagaa
       61 ggacccagga aataaatccc aagagtcgca attcaggcac tccacaaagc acaccttaaa
      121 gccgcrgcat aaagccgaca gctcaatgca ggcaaaaacc tgatggatgt ttaaccgacc
      181 ctgagccaaa cgtggaaacg agacaagcac gtttccgcaa tatgcgttca aaatgtcgat
      241 gttcatgtgt cctgcagttc acacggcatc tcggagttag ctccgttctt catcgacccc
      301 cgaaccaaat gatccactgt ctagtgttat gtttcaattt tcagacaaaa tctgaagcct
      361 ttcggcaaaa aagaaacagc taaacaatcc caacatgggg agagcacaaa cccagggcaa
      421 ggcgagattc tttgaaccgt tcgccgaagc tatcccctcc agggccagcc ataaaggcca
      481 cccagattga cggggcacgg tacctcagcc acagggccgc tggtgtaacc tactctgcca
      541 aactagcaat gaaggcacac acagcgta-- ---------- ---------- ----------
      601 ---------- ---------- ---------- ---------- ---------- ----------
      661 ---------- ---------- -------
//
LOCUS       MN069692       687 bp
DEFINITION  MN069692     687 bp
TITLE       MN069692
ORIGIN

        1 atattggcat ctacgggaca ttaagttgta tcccacgccg tacctcgtgg cgcttgagaa
       61 ggacccagga aataaatccc aagagtcgca attcaggcac tccacaaagc acaccttaaa
      121 gccgcrgcat aaagccgaca gctcaatgca ggcaaaaacc tgatggatgt ttaaccgacc
      181 ctgagccaaa cgtggaaacg agacaagcac gtttccgcaa tatgcgttca aaatgtcgat
      241 gttcatgtgt cctgcagttc acacggcatc tcggagttag ctccgttctt catcgacccc
      301 cgaaccaaat gatccactgt ctagtgttat gtttcaattt tcagacaaaa tctgaagcct
      361 ttcggcaaaa aagaaacagc taaacaatcc caacatgggg agagcacaaa cccagggcaa
      421 ggcgagattc tttgaaccgt tcgccgaagc tatcccctcc agggccagcc ataaaggcca
      481 cccagattga cggggcacgg tacctcagcc acagggccgc tggtgtaacc tactctgcca
      541 aactagcaat gaaggcacac acagcgtaaa angcgaaggc agacaggcca gcgccactag
      601 gaataaatt- cccgagaagt tatctca-tt tcaagaacaa gtcctgatac tcgataatga
      661 t-ccttccgc aggttcacct acngaaa
//
LOCUS       MN069693       687 bp
DEFINITION  MN069693     687 bp
TITLE       MN069693
ORIGIN

        1 atattggcat ctacgggaca ttaagttgta tcccacgccg tacctcgtgg cgcttgagaa
       61 ggacccagga aataaatccc aagagtcgca attcaggcac tccacaaagc acaccttaaa
      121 gccgcrgcat aaagccgaca gctcaatgca ggcaaaaacc tgatggatgt ttaaccgacc
      181 ctgagccaaa cgtggaaacg agacaagcac gtttccgcaa tatgcgttca aaatgtcgat
      241 gttcatgtgt cctgcagttc acacggcatc tcggagttag ctccgttctt catcgacccc
      301 cgaaccaaat gatccactgt ctagtgttat gtttcaattt tcagacaaaa tctgaagcct
      361 ktcggcaaaa aagaaacagc taaacaatcc caacatgggg agagcacaaa cccagggcaa
      421 ggcgagattc tttgaaccgt tcgccgaagc tatcccctcc agggccagcc ataaaggcca
      481 yccagattga cggggcacgg tacctcagcy acagggccgc tggtgtaacc tactctgcca
      541 aactagcaat gaaggcacac acagcgtaga angcgaaggc agacaggcca gcgccactag
      601 gaataaatt- cccgagaagt tatctca-tt tcaagaacaa gtcctgatac tcgataatga
      661 t-ccttccgc aggttcacct acggaaa
//
LOCUS       MN069694       687 bp
DEFINITION  MN069694     687 bp
TITLE       MN069694
ORIGIN

        1 atattggcat ctacgggaca ttaagttgta tcccacgccg tacctcgtgg cgcttgagaa
       61 ggacccagga aataaatccc aagagtcgca attcaggcac tccacaaagc acaccttaaa
      121 gccgcggcat aaagccgaca gctcaatgca ggcaaaaacc tgatggatgt ttaaccgacc
      181 ctgagccaaa cgtggaaacg agacaagcac gtttccgcaa tatgcgttca aaatgtcgat
      241 gttcatgtgt cctgcagttc acacggcatc tcggagttag ctccgttctt catcgacccc
      301 cgaaccaaat gatccactgt ctagtgttat gtttcaattt tcagacaaaa tctgaagcct
      361 ttcggcaaaa aagaaacagc taaacaatcc caacatgggg agagcacaaa cccagggcaa
      421 ggcgagattc tttgaaccgt tcgccgaagc tatcccctcc agggccagcc ataaaggcca
      481 cccagattga cggggcacgg tacctcagcc acagggccgc tggtgtaacc tactctgcca
      541 aactagcaat gaaggcacac acagcgtana aggcgaaggc agacaggcca gcgccactag
      601 gaataaatt- cccgagaagt tatctca-tt tcaagaacaa gtcctgatac tcgataatga
      661 t-ccttccgc aggttcacct ac-----
//
LOCUS       MN069695       687 bp
DEFINITION  MN069695     687 bp
TITLE       MN069695
ORIGIN

        1 atattggcat ctacgggaca ttaagttgta tcccacgccg tacctcgtgg cgcttgagaa
       61 ggacccagga aataaatccc aagagtcgca attcaggcac tccacaaagc acaccttaaa
      121 gccgcrgcat aaagccgaca gctcaatgca ggcaaaaacc tgatggatgt ttaaccgacc
      181 ctgagccaaa cgtggaaacg agacaagcac gtttccgcaa tatgcgttca aaatgtcgat
      241 gttcatgtgt cctgcagttc acacggcatc tcggagttag ctccgttctt catcgacccc
      301 cgaaccaaat gatccactgt ctagtgttat gtttcaattt tcagacaaaa tctgaagcct
      361 ttcggcaaaa aagaaacagc taaacaatcc caacatgggg agagcacaaa cccagggcaa
      421 ggcgagattc tttgaaccgt tcgccgaagc tatcccctcc agggccagcc ataaaggcca
      481 cccagattga cggggcacgg tacctcagcc acagggccgc tggtgtaacc tactctgcca
      541 aactagcaat gaaggcacac acagcgtaga aggcgaaggc agacaggcca gcgccactag
      601 gaataaatt- cccgagaagt tatctca--- ---------- ---------- ----------
      661 ---------- ---------- -------
//
LOCUS       MN069696       687 bp
DEFINITION  MN069696     687 bp
TITLE       MN069696
ORIGIN

        1 atattggcat ctacgggaca ttaagttgta tcccacgccg tacctcgtgg cgcttgagaa
       61 ggacccagga aataaatccc aagagtcgca attcaggcac tccacaaagc acaccttaaa
      121 gccgcagcat aaagccgaca gctcaatgca ggcaaaaacc tgatggatgt ttaaccgacc
      181 ctgagccaaa cgtggaaacg agacaagcac gtttccgcaa tatgcgttca aaatgtcgat
      241 gttcatgtgt cctgcagttc acacggcatc tcggagttag ctccgttctt catcgacccc
      301 cgaaccaaat gatccactgt ctagtgttat gtttcaattt tcagacaaaa tctgaagcct
      361 gtcggcaaaa aagaaacagc taaacaatcc caacatgggg agagcacaaa cccagggcaa
      421 ggcgagattc tttgaaccgt tcgccgaagc tatcccctcc agggccagcc ataaaggcca
      481 cccagattga cggggcacgg tacctcagcy acagggccgc tggtgtaacc tactctgcca
      541 aactagcaat gaaggcacac acagcgtana angcgaaggc agacaggcca gcgccactag
      601 gaataaatt- cccgagaagt tatctca-tt tcaagaacaa gtcctgatac tcgataatga
      661 t-ccttccgc aggttcacct ac-----
//
LOCUS       MN069697       687 bp
DEFINITION  MN069697     687 bp
TITLE       MN069697
ORIGIN

        1 atattggcat ctacgggaca ttaagttgta tcccacgccg tacctcgtgg cgcttgagaa
       61 ggacccagga aataaatccc aagagtcgca attcaggcac tccacaaagc acaccttaaa
      121 gccgcagcat aaagccgaca gctcaatgca ggcaaaaacc tgatggatgt ttaaccgacc
      181 ctgagccaaa cgtggaaacg agacaagcac gtttccgcaa tatgcgttca aaatgtcgat
      241 gttcatgtgt cctgcagttc acacggcatc tcggagttag ctccgttctt catcgacccc
      301 cgaaccaaat gatccactgt ctagtgttat gtttcaattt tcagacaaaa tctgaagcct
      361 gtcggcaaaa aagaaacagc taaacaatcc caacatgggg agagcacaaa cccagggcaa
      421 ggcgagattc tttgaaccgt tcgccgaagc tatcccctcc agggccagcc ataaaggcca
      481 cccagattga cggggcacgg tacctcagcy acagggccgc tggtgtaacc tactctgcca
      541 aactagcaat gaaggcacac acagcgtana aggcgaaggc agacaggcca gcgccactag
      601 gaataaatt- cccgagaagt tatctca-tt tcaagaacaa gtcctgatac tcgataatga
      661 t-ccttccgc aggttcacct acggaaa
//
LOCUS       MN069698       687 bp
DEFINITION  MN069698     687 bp
TITLE       MN069698
ORIGIN

        1 atattggcat ctacgggaca ttaagttgta tcccacgccg tacctcgtgg cgcttgagaa
       61 ggacccagga aataaatccc aagagtcgca attcaggcac tccacaaagc acaccttaaa
      121 gccgcrgcat aaagccgaca gctcaatgca ggcaaaaacc tgatggatgt ttaaccgacc
      181 ctgagccaaa cgtggaaacg agacaagcac gtttccgcaa tatgcgttca aaatgtcgat
      241 gttcatgtgt cctgcagttc acacggcatc tcggagttag ctccgttctt catcgacccc
      301 cgaaccaaat gatccactgt ctagtgttat gtttcaattt tcagacaaaa tctgaagcct
      361 gtcggcaaaa aagaaacagc taaacaatcc caacatgggg agagcacaaa cccagggcaa
      421 ggcgagattc tttgaaccgt tcgccgaagc tatcccctcc agggccagcc ataaaggcca
      481 cccagattga cggggcacgg tacctcagcc acagggccgc tggtgtaacc tactctgcca
      541 aactagcaat gaaggcacac acagcgtaga aggcgaaggc agacaggcca gcgccactag
      601 gaataaatt- cccgagaagt tatctca-tt tcaagaacaa gtcctgatac tcgataatga
      661 t-ccttccgc aggttcacct acggaaa
//
LOCUS       MN069699       687 bp
DEFINITION  MN069699     687 bp
TITLE       MN069699
ORIGIN

        1 atattggcat ctacgggaca ttaagttgta tcccacgccg tacctcgtgg cgcttgagaa
       61 ggacccagga aataaatccc aagagtcgca attcaggcac tccacaaagc acaccttaaa
      121 gccgcrgcat aaagccgaca gctcaatgca ggcaaaaacc tgatggatgt ttaaccgacc
      181 ctgagccaaa cgtggaaacg agacaagcac gtttccgcaa tatgcgttca aaatgtcgat
      241 gttcatgtgt cctgcagttc acacggcatc tcggagttag ctccgttctt catcgacccc
      301 cgaaccaaat gatccactgt ctagtgttat gtttcaattt tcagacaaaa tctgaagcct
      361 gtcggcaaaa aagaaacagc taaacaatcc caacatgggg agagcacaaa cccagggcaa
      421 ggcgagattc tttgaaccgt tcgccgaagc tatcccctcc agggccagcc ataaaggcca
      481 cccagattga cggggcacgg tacctcagcc acagggccgc tggtgtaacc tactctgcca
      541 aactagcaat gaaggcacac acagcgtaga aggcgaaggc agacaggcca gcgccactag
      601 gaataaatt- cccgagaagt tatctca-tt tcaagaacaa gtcctgatac tcgataatga
      661 t-ccttccgc aggttcacct acggaaa
//
LOCUS       MN069700       687 bp
DEFINITION  MN069700     687 bp
TITLE       MN069700
ORIGIN

        1 atattggcat ctacgggaca ttaagttgta tcccacgccg tacctcgtgg cgcttgagaa
       61 ggacccagga aataaatccc aagagtcgca attcaggcac tccacaaagc acaccttaaa
      121 gccgcrgcat aaagccgaca gctcaatgca ggcaaaaacc tgatggatgt ttaaccgacc
      181 ctgagccaaa cgtggaaacg agacaagcac gtttccgcaa tatgcgttca aaatgtcgat
      241 gttcatgtgt cctgcagttc acacggcatc tcggagttag ctccgttctt catcgacccc
      301 cgaaccaaat gatccactgt ctagtgttat gtttcaattt tcagacaaaa tctgaagcct
      361 ttcggcaaaa aagaaacagc taaacaatcc caacatgggg agagcacaaa cccagggcaa
      421 ggcgagattc tttgaaccgt tcgccgaagc tatcccctcc agggccagcc ataaaggcca
      481 cccagattga cggggcacgg tacctcagcc acagggccgc tggtgtaacc tactctgcca
      541 aactagcaat gaaggcacac acagcgtaga aggcgaaggc agacaggcca gcgccactag
      601 gaataaatt- cccgagaagt tatctca-tt tcaagaacaa gtcctgatac tcgataatga
      661 t-ccttccgc aggttcacct acggaaa
//
LOCUS       MN069701       687 bp
DEFINITION  MN069701     687 bp
TITLE       MN069701
ORIGIN

        1 atattggcat ctacgggaca ttaagttgta tcccacgccg tacctcgtgg cgcttgagaa
       61 ggacccagga aataaatccc aagagtcgca attcaggcac tccacaaagc acaccttaaa
      121 gccgcagcat aaagccgaca gctcaatgca ggcaaaaacc tgatggatgt ttaaccgacc
      181 ctgagccaaa cgtggaaacg agacaagcac gtttccgcaa tatgcgttca aaatgtcgat
      241 gttcatgtgt cctgcagttc acacggcatc tcggagttag ctccgttctt catcgacccc
      301 cgaaccaaat gatccactgt ctagtgttat gtttcaattt tcagacaaaa tctgaagcct
      361 gtcggcaaaa aagaaacagc taaacaatcc caacatgggg agagcacaaa cccagggcaa
      421 ggcgagattc tttgaaccgt tcgccgaagc tatcccctcc agggccagcc ataaaggcca
      481 cccagattga cggggcacgg tacctcagcc acagggccgc tggtgtaacc tactctgcca
      541 aactagcaat gaaggcacac acagcgtaga aggcgaaggc agacaggcca gcgccactag
      601 gaataaatt- cccgagaagt tatctca-tt tcaagaacaa gtcctgatac tcgataatga
      661 t-ccttccgc aggttcacct acggaaa
//
LOCUS       MN069702       687 bp
DEFINITION  MN069702     687 bp
TITLE       MN069702
ORIGIN

        1 atattggcat ctacgggaca ttaagttgta tcccacgccg tacctcgtgg cgcttgagaa
       61 ggacccagga aataaatccc aagagtcgca attcaggcac tccacaaagc acaccttaaa
      121 gccgcrgcat aaagccgaca gctcaatgca ggcaaaaacc tgatggatgt ttaaccgacc
      181 ctgagccaaa cgtggaaacg agacaagcac gtttccgcaa tatgcgttca aaatgtcgat
      241 gttcatgtgt cctgcagttc acacggcatc tcggagttag ctccgttctt catcgacccc
      301 cgaaccaaat gatccactgt ctagtgttat gtttcaattt tcagacaaaa tctgaagcct
      361 gtcggcaaaa aagaaacagc taaacaatcc caacatgggg agagcacaaa cccagggcaa
      421 ggcgagattc tttgaaccgt tcgccgaagc tatcccctcc agggccagcc ataaaggcca
      481 cccagattga cggggcacgg tacctcagcc acagggccgc tggtgtaacc tactctgcca
      541 aactagcaat gaaggcacac acagcgtaga aggcgaaggc agacaggcca gcgccactag
      601 gaataaatt- cccgagaagt tatctca-tt tcaagaacaa gtcctgatac tcgataatga
      661 t-ccttccgc aggttcacct acggaaa
//
LOCUS       MN069703       687 bp
DEFINITION  MN069703     687 bp
TITLE       MN069703
ORIGIN

        1 atattggcat ctacgggaca ttaagttgta tcccacgccg tacctcgtgg cgcttgagaa
       61 ggacccagga aataaatccc aagagtcgca attcaggcac tccacaaagc acaccttaaa
      121 gccgcrgcat aaagccgaca gctcaatgca ggcaaaaacc tgatggatgt ttaaccgacc
      181 ctgagccaaa cgtggaaacg agacaagcac gtttccgcaa tatgcgttca aaatgtcgat
      241 gttcatgtgt cctgcagttc acacggcatc tcggagttag ctccgttctt catcgacccc
      301 cgaaccaaat gatccactgt ctagtgttat gtttcaattt tcagacaaaa tctgaagcct
      361 ktcggcaaaa aagaaacagc taaacaatcc caacatgggg agagcacaaa cccagggcaa
      421 ggcgagattc tttgaaccgt tcgccgaagc tatcccctcc agggccagcc ataaaggcca
      481 cccagattga cggggcacgg tacctcagcy acagggccgc tggtgtaacc tactctgcca
      541 aactagcaat gaaggcacac acagcgtaga aggcgaaggc agacaggcca gcgccactag
      601 gaataaatt- cccgagaagt tatctca-tt tcaagaacaa gtcctgatac tcgataatga
      661 t-ccttccgc aggttcacct acggaaa
//
LOCUS       MN069704       687 bp
DEFINITION  MN069704     687 bp
TITLE       MN069704
ORIGIN

        1 atattggcat ctacgggaca ttaagttgta tcccacgccg tacctcgtgg cgcttgagaa
       61 ggacccagga aataaatccc aagagtcgca attcaggcac tccacaaagc acaccttaaa
      121 gccgcggcat aaagccgaca gctcaatgca ggcaaaaacc tgatggatgt ttaaccgacc
      181 ctgagccaaa cgtggaaacg agacaagcac gtttccgcaa tatgcgttca aaatgtcgat
      241 gttcatgtgt cctgcagttc acacggcatc tcggagttag ctccgttctt catcgacccc
      301 cgaaccaaat gatccactgt ctagtgttat gtttcaattt tcagacaaaa tctgaagcct
      361 ttcggcaaaa aagaaacagc taaacaatcc caacatgggg agagcacaaa cccagggcaa
      421 ggcgagattc tttgaaccgt tcgccgaagc tatcccctcc agggccagcc ataaaggcca
      481 cccagattga cggggcacgg tacctcagcc acagggccgc tggtgtaacc tactctgcca
      541 aactagcaat gaaggcacac acagcgtaaa aggcgaaggc agacaggcca gcgccactag
      601 gaataaatt- cccgagaagt tatctca-tt tcaagaacaa gtcctgatac tcgataatga
      661 t-ccttccgc aggttcacct acggaa-
//
LOCUS       MN069705       687 bp
DEFINITION  MN069705     687 bp
TITLE       MN069705
ORIGIN

        1 atattggcat ctacgggaca ttaagttgta tcccacgccg tacctcgtgg cgcttgagaa
       61 ggacccagga aataaatccc aagagtcgca attcaggcac tccacaaagc acaccttaaa
      121 gccgcggcat aaagccgaca gctcaatgca ggcaaaaacc tgatggatgt ttaaccgacc
      181 ctgagccaaa cgtggaaacg agacaagcac gtttccgcaa tatgcgttca aaatgtcgat
      241 gttcatgtgt cctgcagttc acacggcatc tcggagttag ctccgttctt catcgacccc
      301 cgaaccaaat gatccactgt ctagtgttat gtttcaattt tcagacaaaa tctgaagcct
      361 ttcggcaaaa aagaaacagc taaacaatcc caacatgggg agagcacaaa cccagggcaa
      421 ggcgagattc tttgaaccgt tcgccgaagc tatcccctcc agggccagcc ataaaggcca
      481 cccagattga cggggcacgg tacctcagcc acagggccgc tggtgtaacc tactctgcca
      541 aactagcaat gaaggcacac acagcgtaga aggcgaaggc agacaggcca gcgccactag
      601 gaataaatt- cccgagaagt tatctca-tt tcaagaacaa gtcctgatac tcgataatga
      661 t-ccttccgc aggttcacct acggaaa
//
LOCUS       MN069706       687 bp
DEFINITION  MN069706     687 bp
TITLE       MN069706
ORIGIN

        1 atattggcat ctacgggaca ttaagttgta tcccacgccg tacctcgtgg cgcttgagaa
       61 ggacccagga aataaatccc aagagtcgca attcaggcac tccacaaagc acaccttaaa
      121 gccgcagcat aaagccgaca gctcaatgca ggcaaaaacc tgatggatgt ttaaccgacc
      181 ctgagccaaa cgtggaaacg agacaagcac gtttccgcaa tatgcgttca aaatgtcgat
      241 gttcatgtgt cctgcagttc acacggcatc tcggagttag ctccgttctt catcgacccc
      301 cgaaccaaat gatccactgt ctagtgttat gtttcaattt tcagacaaaa tctgaagcct
      361 gtcggcaaaa aagaaacagc taaacaatcc caacatgggg agagcacaaa cccagggcaa
      421 ggcgagattc tttgaaccgt tcgccgaagc tatcccctcc agggccagcc ataaaggcca
      481 cccagattga cggggcacgg tacctcagcy acagggccgc tggtgtaacc tactctgcca
      541 aactagcaat gaaggcacac acagcgtaga aggcgaaggc agacaggcca gcgccactag
      601 gaataaatt- cccgagaagt tatctca-tt tcaagaacaa gtcctgatac tcgataatga
      661 t-ccttccgc aggttcacct acggaaa
//
LOCUS       MN069707       687 bp
DEFINITION  MN069707     687 bp
TITLE       MN069707
ORIGIN

        1 atattggcat ctacgggaca ttaagttgta tcccacgccg tacctcgtgg cgcttgagaa
       61 ggacccagga aataaatccc aagagtcgcg attcaggcac tccacaaagc acaccttaaa
      121 gccgcggcat aaagccgaca gctcaatgca ggcaaaaacc tgatggatgt ttaaccgacc
      181 ctgagccaaa cgtggaaacg agacaagcac gtttccgcaa tatgcgttca aaatgtcgat
      241 gttcatgtgt cctgcagttc acacggcatc tcggagttag ctccgttctt catcgacccc
      301 cgaaccaaat gatccactgt ctagtgttat gtttcaattt tcagacaaaa tctgaagcct
      361 ttcggcaaaa aagaaacagc taaacaatcc caacatgggg agagcacaaa cccagggcaa
      421 ggcgagattc tttgaaccgt tcgccgaagc tatcccctcc agggccggcc ataaaggcca
      481 cccagatcga cggggcacgg tacctcagcc acagggccgc tggagtaacc tactctgcca
      541 aactagcaat gaaggcacac acagcgtaga aggcgaaggc agacaagcca gcgccactag
      601 gaataaatt- cccgagaagt tatctca-tt tcaagaacaa gtcctgatac tcgataatga
      661 t-ccttccgc aggttcacct acggaaa
//
LOCUS       MN069708       687 bp
DEFINITION  MN069708     687 bp
TITLE       MN069708
ORIGIN

        1 atattggcat ctacgggaca ttaagttgta tcccacgccg tacctcgtgg cgcttgagaa
       61 ggacccagga aataaatccc aagagtcgca attcaggcac tccacaaagc acaccttaaa
      121 gccgcrgcat aaagccgaca gctcaatgca ggcaaaaacc tgatggatgt ttaaccgacc
      181 ctgagccaaa cgtggaaacg agacaagcac gtttccgcaa tatgcgttca aaatgtcgat
      241 gttcatgtgt cctgcagttc acacggcatc tcggagttag ctccgttctt catcgacccc
      301 cgaaccaaat gatccactgt ctagtgttat gtttcaattt tcagacaaaa tctgaagcct
      361 ttcggcaaaa aagaaacagc taaacaatcc caacatgggg agagcacaaa cccagggcaa
      421 ggcgagattc tttgaaccgt tcgccgaagc tatcccctcc agggccagcc ataaaggcca
      481 cccanattga cggggcacgg tacctcagcc acagggccgc tggtgtaacc tactctgcca
      541 aactagcaat gaaggcacac acagcgtaaa aggcgaaggc agacaggcca gcgccactag
      601 gaataaatt- cccgagaagt tatctca-tt tcaagaacaa gtcctgatac tcgataatga
      661 t-ccttccgc aggttcacct ac-----
//
LOCUS       MN069709       687 bp
DEFINITION  MN069709     687 bp
TITLE       MN069709
ORIGIN

        1 atattggcat ctacgggaca ttaagttgta tcccacgccg tacctcgtgg cgcttgagaa
       61 ggacccagga aataaatccc aagagtcgca attcaggcac tccacaaagc acaccttaaa
      121 gccgcagcat aaagccgaca gctcaatgca ggcaaaaacc tgatggatgt ttaaccgacc
      181 ctgagccaaa cgtggaaacg agacaagcac gtttccgcaa tatgcgttca aaatgtcgat
      241 gttcatgtgt cctgcagttc acacggcatc tcggagttag ctccgttctt catcgacccc
      301 cgaaccaaat gatccactgt ctagtgttat gtttcaattt tcagacaaaa tctgaagcct
      361 gtcggcaaaa aagaaacagc taaacaatcc caacatgggg agagcacaaa cccagggcaa
      421 ggcgagattc tttgaaccgt tcgccgaagc tatcccctcc agggccagcc ataaaggcca
      481 cccagattga cggggcacgg tacctcagcy acagggccgc tggtgtaacc tactctgcca
      541 aactagcaat gaaggcacac acagcgtaga aggcgaaggc agacaggcca gcgccactag
      601 gaataaatt- cccgagaagt tatctca-tt tcaagaacaa gtcctgatac tcgataatga
      661 t-ccttccgc aggttcacct acggaaa
//
LOCUS       MN069710       687 bp
DEFINITION  MN069710     687 bp
TITLE       MN069710
ORIGIN

        1 atattggcat ctacgggaca ttaagttgta tcccacgccg tacctcgtgg cgcttgagaa
       61 ggacccagga aataaatccc aagagtcgca attcaggcac tccacaaagc acaccttaaa
      121 gccgcggcat aaagccgaca gctcaatgca ggcaaaaacc tgatggatgt ttaaccgacc
      181 ctgagccaaa cgtggaaacg agacaagcac gtttccgcaa tatgcgttca aaatgtcgat
      241 gttcatgtgt cctgcagttc acacggcatc tcggagttag ctccgttctt catcgacccc
      301 cgaaccaaat gatccactgt ctagtgttat gtttcaattt tcagacaaaa tctgaagcct
      361 ttcggcaaaa aagaaacagc taaacaatcc caacatgggg agagcacaaa cccagggcaa
      421 ggcgagattc tttgaaccgt tcgccgaagc tatcccctcc agggccagcc ataaaggcca
      481 cccagattga cggggcacgg tacctcagcc acagggccgc tggtgtaacc tactctgcca
      541 aactagcaat gaaggcacac acagcgtaga aggcgaaggc agacaggcca gcgccactag
      601 gaataaatt- cccgagaagt tat------- ---------- ---------- ----------
      661 ---------- ---------- -------
//
LOCUS       MN069711       687 bp
DEFINITION  MN069711     687 bp
TITLE       MN069711
ORIGIN

        1 ---------- ---------- ---------- ---------- ---------- --------aa
       61 ggacccagga aataaatccc aagagtcgca attnaggcac tccacaaagc acaccttaaa
      121 gccgcrgcat aaagccgaca gctcaatgca ggcaaaaacc tgatggatgt ttaaccgacc
      181 ctgagccaaa cgtggaaacg agacaagcac gtttccgcaa tatgcgttca aaatgtcgat
      241 gttcatgtgt cctgcagttc acacggcatc tcggagttag ctccgttctt catcgacccc
      301 cgaaccaaat gatccactgt ctagtgttat gtttcaattt tcagacaaaa tctgaagcct
      361 ktcggcaaaa aagaaacagc taaacaatcc caacatgggg agagcacaaa cccagggcaa
      421 ggcgagattc tttgaaccgt tcgccgaagc tatcccctcc agggccagcc ataaaggcca
      481 cccagattga cggggcacgg tacctcagcc acagggccgc tggtgtaacc tactctgcca
      541 aactagcaat gaaggcacac acagcgta-- ---------- ---------- ----------
      601 ---------- ---------- ---------- ---------- ---------- ----------
      661 ---------- ---------- -------
//
LOCUS       MN069712       687 bp
DEFINITION  MN069712     687 bp
TITLE       MN069712
ORIGIN

        1 atattggcat ctacgggaca ttaagttgta tcccacgccg tacctcgtgg cgcttgagaa
       61 ggacccagga aataaatccc aagagtcgca attcaggcac tccacaaagc acaccttaaa
      121 gccgcrgcat aaagccgaca gctcaatgca ggcaaaaacc tgatggatgt ttaaccgacc
      181 ctgagccaaa cgtggaaacg agacaagcac gtttccgcaa tatgcgttca aaatgtcgat
      241 gttcatgtgt cctgcagttc acacggcatc tcggagttag ctccgttctt catcgacccc
      301 cgaaccaaat gatccactgt ctagtgttat gtttcaattt tcagacaaaa tctgaagcct
      361 ktcggcaaaa aagaaacagc taaacaatcc caacatgggg agagcacaaa cccagggcaa
      421 ggcgagattc tttgaaccgt tcgccgaagc tatcccctcc agggccagcc ataaaggcca
      481 cccagattga cggggcacgg tacctcagcy acagggccgc tggtgtaacc tactctgcca
      541 aactagcaat gaaggcacac acagcgtaga aggcgaaggc agacaggcca gcgccactag
      601 gaataaatt- cccgagaagt tatctca-tt tcaagaacaa gtcctgatac tcgataatga
      661 t-ccttccgc aggttcacct acggaaa
//
LOCUS       MN069713       687 bp
DEFINITION  MN069713     687 bp
TITLE       MN069713
ORIGIN

        1 atattggcat ctacgggaca ttaagttgta tcccacgccg tacctcgtgg cgcttgagaa
       61 ggacccagga aataaatccc aagagtcgca attcaggcac tccacaaagc acaccttaaa
      121 gccgcagcat aaagccgaca gctcaatgca ggcaaaaacc tgatggatgt ttaaccgacc
      181 ctgagccaaa cgtggaaacg agacaagcac gtttccgcaa tatgcgttca aaatgtcgat
      241 gttcatgtgt cctgcagttc acacggcatc tcggagttag ctccgttctt catcgacccc
      301 cgaaccaaat gatccactgt ctagtgttat gtttcaattt tcagacaaaa tctgaagcct
      361 gtcggcaaaa aagaaacagc taaacaatcc caacatgggg agagcacaaa cccagggcaa
      421 ggcgagattc tttgaaccgt tcgccgaagc tatcccctcc agggccagcc ataaaggcca
      481 cccagattga cggggcacgg tacctcagcy acagggccgc tggtgtaacc tactctgcca
      541 aactagcaat gaaggcacac acagcgtaga aggcgaaggc agacaggcca gcgccactag
      601 gaataaatt- cccgagaagt tatctca-tt tcaagaacaa gtcctgatac tcgataatga
      661 t-ccttccgc aggttcacct acggaaa
//
LOCUS       MN069714       687 bp
DEFINITION  MN069714     687 bp
TITLE       MN069714
ORIGIN

        1 ---------- ---------- ---------- ---------- ---------- ----------
       61 ---------- ---------- ---------- ---------- ------aagc acaccttaaa
      121 gccgcrgcat aaagccgaca gctcaatgca ggcaaaaacc tgatggatgt ttaaccgacc
      181 ctgagccaaa cgtggaaacg agacaagcac gtttccgcaa tatgcgttca aaatgtcgat
      241 gttcatgtgt cctgcagttc acacggcatc tcggagttag ctccgttctt catcgacccc
      301 cgaaccaaat gatccactgt ctagtgttat gtttcaattt tcagacaaaa tctgaagcct
      361 ttcggcaaaa aagaaacagc taaacaatcc caacatgggg agagcacaaa cccagggcaa
      421 ggcgagattc tttgaaccgt tcgccgaagc tatcccctcc agggccagcc ataaaggcca
      481 cccagattga cggggcacgg tacctcagcc acagggccgc tggtgtaacc tactctgcca
      541 aactagcaat gaaggcacac acagcgtana aggcgaaggc agacaggcca gcgccactag
      601 gaataaatt- cccgagaagt tatctca-tt tcaagaacaa gtcctgatac tcgat-----
      661 ---------- ---------- -------
//
LOCUS       MN069715       687 bp
DEFINITION  MN069715     687 bp
TITLE       MN069715
ORIGIN

        1 -------cat ctacgggaca ttaagttgta tcccnngccg tacctcgtgg cgcttgagaa
       61 ggacccagga aataaatccc aagagtcgcg attcaggcac tccacaaagc acaccttaaa
      121 gccgcggcat aaagccgaca gctcaatgca ggcaaaaacc tgatggatgt ttaaccgacc
      181 ctgagccaaa cgtggaaacg agacaagcac gtttccgcaa tatgcgttca aaatgtcgat
      241 gttcatgtgt cctgcagttc acacggcatc tcggagttag ctccgttctt catcgacccc
      301 cgaaccaaat gatccactgt ctagtgttat gtttcaattt tcagacaaaa tctgaagcct
      361 ttcggcaaaa aagaaacagc taaacaatcc caacatgggg agagcacaaa cccagggcaa
      421 ggcgagattc tttgaaccgt tcgccgaagc tatcccctcc agggccagcc ataaaggcca
      481 cccagatcga cggggcacgg tacctcagcc acagggccgc tggagtaacc tactctgcca
      541 aactagcaat gaaggcacac acagcgtana angcgaaggc agacangcca gcgccactag
      601 gaataaatt- cccgagaagt tatctca-tt tcaagaacaa gtcctgatac tcgataatga
      661 t-ccttccgc aggttcacct acggaaa
//
LOCUS       MN069716       687 bp
DEFINITION  MN069716     687 bp
TITLE       MN069716
ORIGIN

        1 atattggcat ctacgggaca ttaagttgta tcccacgccg tacctcgtgg cgcttgagaa
       61 ggacccagga aataaatccc aagagtcgca attcaggcac tccacaaagc acaccttaaa
      121 gccgcrgcat aaagccgaca gctcaatgca ggcaaaaacc tgatggatgt ttaaccgacc
      181 ctgagccaaa cgtggaaacg agacaagcac gtttccgcaa tatgcgttca aaatgtcgat
      241 gttcatgtgt cctgcagttc acacggcatc tcggagttag ctccgttctt catcgacccc
      301 cgaaccaaat gatccactgt ctagtgttat gtttcaattt tcagacaaaa tctgaagcct
      361 ttcggcaaaa aagaaacagc taaacaatcc caacatgggg agagcacaaa cccagggcaa
      421 ggcgagattc tttgaaccgt tcgccgaagc tatcccctcc agggccagcc ataaaggcca
      481 cccagattga cggggcacgg tacctcagcc acagggccgc tggtgtaacc tactctgcca
      541 aactagcaat gaaggcacac acagcgtana angcgaaggc agacaggcca gcgccactag
      601 gaataaatt- cccgagaagt tatctca-tt tcaagaacaa gtcctgatac tcgataatga
      661 t-ccttccgc aggttcacct acggaaa
//
LOCUS       MN069717       687 bp
DEFINITION  MN069717     687 bp
TITLE       MN069717
ORIGIN

        1 atattggcat ctacgggaca ttaagttgta tcccacgccg tacctcgtgg cgcttgagaa
       61 ggacccagga aataaatccc aagagtcgca attcaggcac tccacaaagc acaccttaaa
      121 gccgcggcat aaagccgaca gctcaatgca ggcaaaaacc tgatggatgt ttaaccgacc
      181 ctgagccaaa cgtggaaacg agacaagcac gtttccgcaa tatgcgttca aaatgtcgat
      241 gttcatgtgt cctgcagttc acacggcatc tcggagttag ctccgttctt catcgacccc
      301 cgaaccaaat gatccactgt ctagtgttat gtttcaattt tcagacaaaa tctgaagcct
      361 ttcggcaaaa aagaaacagc taaacaatcc caacatgggg agagcacaaa cccagggcaa
      421 ggcgagattc tttgaaccgt tcgccgaagc tatcccctcc agggccagcc ataaaggcca
      481 cccagattga cggggcacgg tacctcagcc acagggccgc tggtgtaacc tactctgcca
      541 aactagcaat gaaggcacac acagcgtana aggcgaaggc agacaggcca gcgccactag
      601 gaataaatt- cccgagaagt tatctca-tt tcaagaacaa gtcctgatac tcgataatga
      661 t-ccttccgc aggttcacct acggaaa
//
LOCUS       MN069718       687 bp
DEFINITION  MN069718     687 bp
TITLE       MN069718
ORIGIN

        1 atattggcat ctacgggaca ttaagttgta tcccacgccg tacctcgtgg cgcttgagaa
       61 ggacccagga aataaatccc aagagtcgca attcaggcac tccacaaagc acaccttaaa
      121 gccgcrgcat aaagccgaca gctcaatgca ggcaaaaacc tgatggatgt ttaaccgacc
      181 ctgagccaaa cgtggaaacg agacaagcac gtttccgcaa tatgcgttca aaatgtcgat
      241 gttcatgtgt cctgcagttc acacggcatc tcggagttag ctccgttctt catcgacccc
      301 cgaaccaaat gatccactgt ctagtgttat gtttcaattt tcagacaaaa tctgaagcct
      361 ttcggcaaaa aagaaacagc taaacaatcc caacatgggg agagcacaaa cccagggcaa
      421 ggcgagattc tttgaaccgt tcgccgaagc tatcccctcc agggccagcc ataaaggcca
      481 cccagattga cggggcacgg tacctcagcc acagggccgc tggtgtaacc tactctgcca
      541 aactagcaat gaaggcacac acagcgtana aggcgaaggc agacaggcca gcgccactag
      601 gaataaatt- cccgagaagt tatctca-tt tcaagaacaa gtcctgatac tcgataatga
      661 t-ccttccgc aggttcacct acggaaa
//
LOCUS       MN069719       687 bp
DEFINITION  MN069719     687 bp
TITLE       MN069719
ORIGIN

        1 atattggcat ctacgggaca ttaagttgta tcccacgccg tacctcgtgg cgcttgagaa
       61 ggacccagga aataaatccc aagagtcgca attcaggcac tccacaaagc acaccttaaa
      121 gccgcrgcat aaagccgaca gctcaatgca ggcaaaaacc tgatggatgt ttaaccgacc
      181 ctgagccaaa cgtggaaacg agacaagcac gtttccgcaa tatgcgttca aaatgtcgat
      241 gttcatgtgt cctgcagttc acacggcatc tcggagttag ctccgttctt catcgacccc
      301 cgaaccaaat gatccactgt ctagtgttat gtttcaattt tcagacaaaa tctgaagcct
      361 ttcggcaaaa aagaaacagc taaacaatcc caacatgggg agagcacaaa cccagggcaa
      421 ggcgagattc tttgaaccgt tcgccgaagc tatcccctcc agggccagcc ataaaggcca
      481 cccagattga cggggcacgg tacctcagcc acagggccgc tggtgtaacc tactctgcca
      541 aactagcaat gaaggcacac acagcgtaga aggcgaaggc agacaggcca gcgccactag
      601 gaataaatt- cccgagaagt tatctca-tt tcaagaacaa gtcctgatac tcgataatga
      661 t-ccttccgc aggttcacct acggaaa
//
LOCUS       MN069720       687 bp
DEFINITION  MN069720     687 bp
TITLE       MN069720
ORIGIN

        1 atattggcat ctacgggaca ttaagttgta tcccacgccg tacctcgtgg cgcttgagaa
       61 ggacccagga aataaatccc aagagtcgca attcaggcac tccacaaagc acaccttaaa
      121 gccgcrgcat aaagccgaca gctcaatgca ggcaaaaacc tgatggatgt ttaaccgacc
      181 ctgagccaaa cgtggaaacg agacaagcac gtttccgcaa tatgcgttca aaatgtcgat
      241 gttcatgtgt cctgcagttc acacggcatc tcggagttag ctccgttctt catcgacccc
      301 cgaaccaaat gatccactgt ctagtgttat gtttcaattt tcagacaaaa tctgaagcct
      361 ttcggcaaaa aagaaacagc taaacaatcc caacatgggg agagcacaaa cccagggcaa
      421 ggcgagattc tttgaaccgt tcgccgaagc tatcccctcc agggccagcc ataaaggcca
      481 cccagattga cggggcacgg tacctcagcc acagggccgc tggtgtaacc tactctgcca
      541 aactagcaat gaaggcacac acagcgtaga aggcgaaggc agacaggcca gcgccactag
      601 gaataaatt- cccgagaagt tatctca-tt tcaagaacaa gtcctgatac tcgataatga
      661 t-ccttccgc aggttcacct acggaaa
//
LOCUS       MN069721       687 bp
DEFINITION  MN069721     687 bp
TITLE       MN069721
ORIGIN

        1 atattggcat ctacgggaca ttaagttgta tcccacgccg tacctcgtgg cgcttgagaa
       61 ggacccagga aataaatccc aagagtcgca attcaggcac tccacaaagc acaccttaaa
      121 gccgcrgcat aaagccgaca gctcaatgca ggcaaaaacc tgatggatgt ttaaccgacc
      181 ctgagccaaa cgtggaaacg agacaagcac gtttccgcaa tatgcgttca aaatgtcgat
      241 gttcatgtgt cctgcagttc acacggcatc tcggagttag ctccgttctt catcgacccc
      301 cgaaccaaat gatccactgt ctagtgttat gtttcaattt tcagacaaaa tctgaagcct
      361 ttcggcaaaa aagaaacagc taaacaatcc caacatgggg agagcacaaa cccagggcaa
      421 ggcgagattc tttgaaccgt tcgccgaagc tatcccctcc agggccagcc ataaaggcca
      481 cccagattga cggggcacgg tacctcagcc acagggccgc tggtgtaacc tactctgcca
      541 aactagcaat gaaggcacac acagcgtana angcgaaggc agacaggcca gcgccactag
      601 gaataaatt- cccgagaagt tatctca-tt tcaagaacaa gtcctgatac tcgataatga
      661 t-ccttccgc aggttcacct acgga--
//
LOCUS       MN069722       687 bp
DEFINITION  MN069722     687 bp
TITLE       MN069722
ORIGIN

        1 atattggcat ctacgggaca ttaagttgta tcccacgccg tacctcgtgg cgcttgagaa
       61 ggacccagga aataaatccc aagagtcgca attcaggcac tccacaaagc acaccttaaa
      121 gccgcggcat aaagccgaca gctcaatgca ggcaaaaacc tgatggatgt ttaaccgacc
      181 ctgagccaaa cgtggaaacg agacaagcac gtttccgcaa tatgcgttca aaatgtcgat
      241 gttcatgtgt cctgcagttc acacggcatc tcggagttag ctccgttctt catcgacccc
      301 cgaaccaaat gatccactgt ctagtgttat gtttcaattt tcagacaaaa tctgaagcct
      361 ttcggcaaaa aagaaacagc taaacaatcc caacatgggg agagcacaaa cccagggcaa
      421 ggcgagattc tttgaaccgt tcgccgaagc tatcccctcc agggccagcc ataaaggcca
      481 cccagattga cggggcacgg tacctcagcc acagggccgc tggtgtaacc tactctgcca
      541 aactagcaat gaaggcacac acagcgtana angcgaaggc agacaggcca gcgccactag
      601 gaataaatt- cccgagaagt tatctca-tt tcaagaacaa gtcctgatac tcgataatga
      661 t-ccttccgc aggttcacct acggaaa
//
LOCUS       MN069723       687 bp
DEFINITION  MN069723     687 bp
TITLE       MN069723
ORIGIN

        1 atattggcat ctacgggaca ttaagttgta tcccacgccg tacctcgtgg cgcttgagaa
       61 ggacccagga aataaatccc aagagtcgca attcaggcac tccacaaagc acaccttaaa
      121 gccgcrgcat aaagccgaca gctcaatgca ggcaaaaacc tgatggatgt ttaaccgacc
      181 ctgagccaaa cgtggaaacg agacaagcac gtttccgcaa tatgcgttca aaatgtcgat
      241 gttcatgtgt cctgcagttc acacggcatc tcggagttag ctccgttctt catcgacccc
      301 cgaaccaaat gatccactgt ctagtgttat gtttcaattt tcagacaaaa tctgaagcct
      361 ttcggcaaaa aagaaacagc taaacaatcc caacatgggg agagcacaaa cccagggcaa
      421 ggcgagattc tttgaaccgt tcgccgaagc tatcccctcc agggccagcc ataaaggcca
      481 cccagattga cggggcacgg tacctcagcc acagggccgc tggtgtaacc tactctgcca
      541 aactagcaat gaaggcacac acagcgtaga aggcgaaggc agacaggcca gcgccactag
      601 gaataaatt- cccgagaagt tatctca-tt tcaagaacaa gtcctgatac tcgataatga
      661 t-ccttccgc aggttcacct acggaaa
//
LOCUS       MN069724       687 bp
DEFINITION  MN069724     687 bp
TITLE       MN069724
ORIGIN

        1 atattggcat ctacgggaca ttaagttgta tcccacgccg tacctcgtgg cgcttgagaa
       61 ggacccagga aataaatccc aagagtcgca attcaggcac tccacaaagc acaccttaaa
      121 gccgcrgcat aaagccgaca gctcaatgca ggcaaaaacc tgatggatgt ttaaccgacc
      181 ctgagccaaa cgtggaaacg agacaagcac gtttccgcaa tatgcgttca aaatgtcgat
      241 gttcatgtgt cctgcagttc acacggcatc tcggagttag ctccgttctt catcgacccc
      301 cgaaccaaat gatccactgt ctagtgttat gtttcaattt tcagacaaaa tctgaagcct
      361 ttcggcaaaa aagaaacagc taaacaatcc caacatgggg agagcacaaa cccagggcaa
      421 ggcgagattc tttgaaccgt tcgccgaagc tatcccctcc agggccagcc ataaaggcca
      481 cccagattga cggggcacgg tacctcagcc acagggccgc tggtgtaacc tactctgcca
      541 aactagcaat gaaggccnnc acagcgtana aggcgaaggc agacaggcca gcgccactag
      601 gaataaatt- cccgagaagt tatctca-tt tcaagaacaa gtcctgatac tcgataatga
      661 t-ccttccgc aggttcacct acggaaa
//
LOCUS       MN069725       687 bp
DEFINITION  MN069725     687 bp
TITLE       MN069725
ORIGIN

        1 atattggcat ctacgggaca ttaagttgta tcccacgccg tacctcgtgg cgcttgagaa
       61 ggacccagga aataaatccc aagagtcgca attcaggcac tccacaaagc acaccttaaa
      121 gccgcrgcat aaagccgaca gctcaatgca ggcaaaaacc tgatggatgt ttaaccgacc
      181 ctgagccaaa cgtggaaacg agacaagcac gtttccgcaa tatgcgttca aaatgtcgat
      241 gttcatgtgt cctgcagttc acacggcatc tcggagttag ctccgttctt catcgacccc
      301 cgaaccaaat gatccactgt ctagtgttat gtttcaattt tcagacaaaa tctgaagcct
      361 ttcggcaaaa aagaaacagc taaacaatcc caacatgggg agagcacaaa cccagggcaa
      421 ggcgagattc tttgaaccgt tcgccgaagc tatcccctcc agggccagcc ataaaggcca
      481 cccagattga cggggcacgg tacctcagcc acagggccgc tggtgtaacc tactctgcca
      541 aactagcaat gaaggcacac acagcgtaga aggcgaaggc agacaggcca gcgccactag
      601 gaataaatt- cccgagaagt tatctca-tt tcaagaacaa gtcctgatac tcgataatga
      661 t-ccttccgc aggttcacct acggaaa
//
LOCUS       MN069726       687 bp
DEFINITION  MN069726     687 bp
TITLE       MN069726
ORIGIN

        1 atattggcat ctacgggaca ttaagttgta tcccacgccg tacctcgtgg cgcttgagaa
       61 ggacccagga aataaatccc aagagtcgca attcaggcac tccacaaagc acaccttaaa
      121 gccgcrgcat aaagccgaca gctcaatgca ggcaaaaacc tgatggatgt ttaaccgacc
      181 ctgagccaaa cgtggaaacg agacaagcac gtttccgcaa tatgcgttca aaatgtcgat
      241 gttcatgtgt cctgcagttc acacggcatc tcggagttag ctccgttctt catcgacccc
      301 cgaaccaaat gatccactgt ctagtgttat gtttcaattt tcagacaaaa tctgaagcct
      361 ttcggcaaaa aagaaacagc taaacaatcc caacatgggg agagcacaaa cccagggcaa
      421 ggcgagattc tttgaaccgt tcgccgaagc tatcccctcc agggccagcc ataaaggcca
      481 cccagattga cggggcacgg tacctcagcc acagggccgc tggtgtaacc tactctgcca
      541 aactagcaat gaaggcacac acagcgtaga aggcgaaggc agacaggcca gcgccactag
      601 gaataaatt- cccgagaagt tatctca-tt tcaagaacaa gtcctgatac tcgataatga
      661 t-ccttccgc aggttcacct acggaaa
//
LOCUS       MN069727       687 bp
DEFINITION  MN069727     687 bp
TITLE       MN069727
ORIGIN

        1 atattggcat ctacgggaca ttaagttgta tcccacgccg tacctcgtgg cgcttgagaa
       61 ggacccagga aataaatccc aagagtcgca attcaggcac tccacaaagc acaccttaaa
      121 gccgcrgcat aaagccgaca gctcaatgca ggcaaaaacc tgatggatgt ttaaccgacc
      181 ctgagccaaa cgtggaaacg agacaagcac gtttccgcaa tatgcgttca aaatgtcgat
      241 gttcatgtgt cctgcagttc acacggcatc tcggagttag ctccgttctt catcgacccc
      301 cgaaccaaat gatccactgt ctagtgttat gtttcaattt tcagacaaaa tctgaagcct
      361 ttcggcaaaa aagaaacagc taaacaatcc caacatgggg agagcacaaa cccagggcaa
      421 ggcgagattc tttgaaccgt tcgccgaagc tatcccctcc agggccagcc ataaaggcca
      481 cccagattga cggggcacgg tacctcagcc acagggccgc tggtgtaacc tactctgcca
      541 aactagcaat gaaggcacac acagcgtaga aggcgaaggc agacaggcca gcgccactag
      601 gaataaatt- cccgagaagt tatctca-tt tcaagaacaa gtcctgatac tcgataatga
      661 t-ccttccgc aggttcacct ac-----
//
LOCUS       MN069728       687 bp
DEFINITION  MN069728     687 bp
TITLE       MN069728
ORIGIN

        1 atattggcat ctacgggaca ttaagttgta tcccacgccg tacctcgtgg cgcttgagaa
       61 ggacccagga aataaatccc aagagtcgca attcaggcac tccacaaagc acaccttaaa
      121 gccgcrgcat aaagccgaca gctcaatgca ggcaaaaacc tgatggatgt ttaaccgacc
      181 ctgagccaaa cgtggaaacg agacaagcac gtttccgcaa tatgcgttca aaatgtcgat
      241 gttcatgtgt cctgcagttc acacggcatc tcggagttag ctccgttctt catcgacccc
      301 cgaaccaaat gatccactgt ctagtgttat gtttcaattt tcagacaaaa tctgaagcct
      361 ttcggcaaaa aagaaacagc taaacaatcc caacatgggg agagcacaaa cccagggcaa
      421 ggcgagattc tttgaaccgt tcgccgaagc tatcccctcc agggccagcc ataaaggcca
      481 cccagattga cggggcacgg tacctcagcc acagggccgc tggtgtaacc tactctgcca
      541 aactagcaat gaaggcacac acagcgtaga angcgaaggc agacaggcca gcgccactag
      601 gaataaatt- cccgagaagt tatctca-tt tcaagaacaa gtcctgatac tcgataatga
      661 t-ccttccgc aggttcacct ac-----
//
LOCUS       MN069729       687 bp
DEFINITION  MN069729     687 bp
TITLE       MN069729
ORIGIN

        1 atattggcat ctacgggaca ttaagttgta tcccacgccg tacctcgtgg cgcttgagaa
       61 ggacccagga aataaatccc aagagtcgca attcaggcac tccacaaagc acaccttaaa
      121 gccgcggcat aaagccgaca gctcaatgca ggcaaaaacc tgatggatgt ttaaccgacc
      181 ctgagccaaa cgtggaaacg agacaagcac gtttccgcaa tatgcgttca aaatgtcgat
      241 gttcatgtgt cctgcagttc acacggcatc tcggagttag ctccgttctt catcgacccc
      301 cgaaccaaat gatccactgt ctagtgttat gtttcaattt tcagacaaaa tctgaagcct
      361 ttcggcaaaa aagaaacagc taaacaatcc caacatgggg agagcacaaa cccagggcaa
      421 ggcgagattc tttgaaccgt tcgccgaagc tatcccctcc agggccagcc ataaaggcca
      481 cccagattga cggggcacgg tacctcagcc acagggccgc tggtgtaacc tactctgcca
      541 aactagcaat gaaggcacac acagcgtana angcgaaggc agacaggcca gcgccactag
      601 gaataaatt- cccgagaagt tatctca-tt tcaagaacaa gtcctgatac tcgataatga
      661 t-ccttccgc aggttcacct acngaaa
//
LOCUS       MN069730       687 bp
DEFINITION  MN069730     687 bp
TITLE       MN069730
ORIGIN

        1 atattggcat ctacgggaca ttaagttgta tcccacgccg tacctcgtgg cgcttgagaa
       61 ggacccagga aataaatccc aagagtcgca attcaggcac tccacaaagc acaccttaaa
      121 gccgcrgcat aaagccgaca gctcaatgca ggcaaaaacc tgatggatgt ttaaccgacc
      181 ctgagccaaa cgtggaaacg agacaagcac gtttccgcaa tatgcgttca aaatgtcgat
      241 gttcatgtgt cctgcagttc acacggcatc tcggagttag ctccgttctt catcgacccc
      301 cgaaccaaat gatccactgt ctagtgttat gtttcaattt tcagacaaaa tctgaagcct
      361 ttcggcaaaa aagaaacagc taaacaatcc caacatgggg agagcacaaa cccagggcaa
      421 ggcgagattc tttgaaccgt tcgccgaagc tatcccctcc agggccagcc ataaaggcca
      481 cccagattga cggggcacgg tacctcagcc acagggccgc tggtgtaacc tactctgcca
      541 aactagcaat gaaggcacac acagcgtana aggcgaaggc agacaggcca gcgccactag
      601 gaataaatt- cccgagaagt tatctca-tt tcaagaacaa gtcctgatac tcgataatga
      661 t-ccttccgc aggttcacct acggaaa
//
LOCUS       MN069731       687 bp
DEFINITION  MN069731     687 bp
TITLE       MN069731
ORIGIN

        1 atattggcat ctacgggaca ttaagttgta tcccacgccg tacctcgtgg cgcttgagaa
       61 ggacccagga aataaatccc aagagtcgca attcaggcac tccacaaagc acaccttaaa
      121 gccgcrgcat aaagccgaca gctcaatgca ggcaaaaacc tgatggatgt ttaaccgacc
      181 ctgagccaaa cgtggaaacg agacaagcac gtttccgcaa tatgcgttca aaatgtcgat
      241 gttcatgtgt cctgcagttc acacggcatc tcggagttag ctccgttctt catcgacccc
      301 cgaaccaaat gatccactgt ctagtgttat gtttcaattt tcagacaaaa tctgaagcct
      361 ttcggcaaaa aagaaacagc taaacaatcc caacatgggg agagcacaaa cccagggcaa
      421 ggcgagattc tttgaaccgt tcgccgaagc tatcccctcc agggccagcc ataaaggcca
      481 cccagattga cggggcacgg tacctcagcc acagggccgc tggtgtaacc tactctgcca
      541 aactagcaat gaaggcacac acagcgtaga aggcgaaggc agacaggcca gcgccactag
      601 gaataaatt- cccgagaagt tatctca-tt tcaagaacaa gtcctgatac tcgataatga
      661 t-ccttccgc aggttcacct acggaaa
//
