# Supplementary material for: Genetic diversity and novel lineages in the cosmopolitan copepod Pleuromamma abdominalis in the Southeast Pacific
Source: Sci Rep. 2020 Jan 24;10:1115. doi: 10.1038/s41598-019-56935-5 (PMC6981114; doi:10.1038/s41598-019-56935-5)
Supplement: Supplementary file 2 — Supplementary information. [file 41598_2019_56935_MOESM2_ESM.zip › Supplementary alignment S3 (cytb).fas]

>MN045457
ctaacgcgctttttttctctccattttttactaccctttgttattgccggtcaggtgggggtccacttgcttttcttgcatgagacaggatcaaacaaccctttaggacttcgaagggacttggacaaactaccatttcatccatatttttcggttaaagacctattcggggtatttgtgataataagaattcttatttgaatttgcctgattgctccatgagcattaggggaccctgagaattttattcctgctaaccctttggttacccctgtgcacat
>MN045458
atgacgcgctttttttctctccattttttactaccatttgttattgctggtcaggtgggggtccacttgcttttcttgcatgagacggggtcaaacaaccctttaggacttcgaagggatttagacaaactaccatttcatccatatttttcggttaaagacctattcggggtatttgtgataataagaattcttatttgaatttgcctgattgctccatgagcattaggtgaccctgagaattttattcctgctaaccctttggtcacccctgtgcacat
>MN045459
ctgacgcgctttttttctctccattttttattaccatttgttattgccggtcaggtgggggtccacttgcttttcttgcatgagacaggatcaaacaaccctttaggacttcgaagggatttggacaaactaccatttcatccatatttttcggttaaagacctattcggggtatttgtgataataggaattcttatttgaatttgcctgattgctccatgagcattaggtgaccctgagaattttattcctgctaaccctttggttacccctgtgcacat
>MN045460
ctaacgcgctttttttctctccattttttactaccctttgttattgccggtcaggtgggggtccacttgcttttcttacatgagacaggatcaaacaaccctttaggacttcgaagggacttggacaaactaccatttcatccatatttttcggttaaagacctattcggggtatttgtgataataagaattcttatttgaatttgcctgattgctccatgagcattaggtgaccctgagaattttattcctgctaaccctttggttacccctgtgcacat
>MN045461
ctaacgcgctttttttctctccattttttactaccctttgttattgccggtcaggtgggggtccacttgcttttcttgcatgagacaggatcaaacaaccctttaggacttcgaagggacttggacaaactaccatttcatccatatttttcggttaaagacctattcggggtatttgtgataataagaattcttatttgaatttgcctgattgctccatgagcattaggtgaccctgagaattttattcctgctaaccctttggttacccctgtgcacat
>MN045462
ctgacgcgctttttttctctccattttttactaccgtttgttattgccggtcaggtgggggtccacttgcttttcttgcatgagacggggtcaaacaaccctttaggacttcgaagggatttagacaaactaccatttcatccatatttttcggttaaagacctattcggggtatttgtgataataagaattcttatttgaatttgcctgattgctccatgagcattaggtgaccctgagaattttattcctgctaaccctttggtcacccctgtgcacat
>MN045463
ctaacgcgctttttttctctccattttttactaccctttgttattgccggtcaggtgggggtccacttgcttttcttgcatgagacaggatcaaacaaccctttaggacttcgaagggacttggacaaactaccatttcatccatatttttcggttaaagacctattcggggtatttgtgataataagaattcttatttgaatttgcctgattgctccatgagcattaggtgaccctgagaattttattcctgctaaccctttggttacccctgtgcacat
>MN045464
cattttttactaccttttgttattgccggtcaggtgggggtccacttgcttttcttacatgagacaggatcaaacaaccctttaggacttcgaagggacttggacaaactaccatttcatccatatttttcggttaaagacctattcggggtatttgtgataataagaattcttatttgaatttgcctgattgctccatgagcattaggtgaccctgagaattttattcctgctaaccctttggttacccctgtgcacat
>MN045465
ctgacgcgctttttttctctccattttttattaccatttgttattgccggtcaggtgggggtccacttgcttttcttgcatgagacaggatcaaacaaccctttaggacttcgaagggatttggacaaactaccatttcatccatatttttcggttaaagacctattcggggtatttgtgataataggaattcttatttgaatttgcctgattgctccatgagcattaggtgaccctgagaattttattcctgctaaccctttggttacccctgtgcacat
>MN045466
ttgacgcgatttttctctctccattttttactgccctttgttattgccggacaggtgggggtccacttgcttttcttgcatgagacagggtcgaacaatcctttagggcttcgcagggatttggacaagctgcccttccatccctatttttcagttaaagacctgtttggggtatttgtaataataagaattcttatttggatttgcttgattgccccatgagccttaggggaccctgagaattttattcctgctaaccctttggtcacccctgtccacat
>MN045467
ttgacgcgctttttttctctccattttttattaccatttgttattgccggtcaggtgggggtccacttgcttttcttgcatgagacaggatcaaacaaccctttaggacttcgaagggatttggacaaactaccatttcatccatatttttcggttaaagacctattcggggtatttgtgataataggaattcttatttgaatttgcctgattgctccatgagcattaggcgaccctgagaattttattcctgctaaccctttggttacccctgtgcacat
>MN045468
ttgacgcgatttttctctctccattttttactgccctttgttattgccggacaggtgggggtccacttgcttttcttgcatgagacagggtcgaacaatcctttagggcttcgcagggatttggacaagctgcccttccatccctatttttcagttaaagacctgtttggggtatttgtaataataagaattcttatttggatttgcttgattgccccatgagccttaggggaccctgagaattttattcctgctaaccctttggtcacccctgtccacat
>MN045469
ttgacgcgatttttctctctccattttttactgccctttgttattgccggacaggtgggggtccacttgcttttcttgcatgagacagggtcgaacaatcctttagggcttcgcagggatttggacaagctgcccttccatccctatttttcagttaaagacctgtttggggtatttgtaataataagaattcttatttggatttgcttgattgccccatgagccttaggggaccctgagaattttattcctgctaaccctttggtcacccctgtccacat
>MN045470
ttgacgcgttttttctctctccattttttactgccctttgttattgccggacaggtgggggtccacttgcttttcttgcatgagacagggtcgaacaatcctttagggcttcgcagggatttggacaagctgcccttccatccctatttttcagttaaagacctgtttggggtatttgtaataataagaattcttatttggatttgcttgattgccccatgagccttaggggaccctgagaattttattcctgctaaccctttggtcacccctgtccacat
>MN045471
ttgacgcgatttttctctctccattttttactgccctttgttattgccggacaggtgggggtccacttgcttttcttgcatgagacagggtcgaacaatcctttagggcttcgcagggatttggacaagctgcccttccatccctatttttcagttaaagacctgtttggggtatttgtaataataagaattcttatttggatttgcttgattgccccatgagccttaggggaccctgagaattttattcctgctaaccctttggtcacccctgtccacat
>MN045472
ttgacgcgatttttctctctccattttttactgccctttgttattgccggacaggtgggggtccacttgcttttcttgcatgagacagggtcgaacaatcctttagggcttcgcagggatttggacaagctgcccttccatccctatttttcagttaaagacctgtttggggtatttgtaataataagaattcttatttggatttgcttgattgccccatgagccttaggggaccctgagaattttattcctgctaaccctttggtcacccctgtccacat
>MN045473
ttgacgcgatttttctctctccattttttactgccctttgttattgccgggcaggtgggggtccacttgcttttcttgcatgagacagggtcgaacaatcctttagggcttcgcagggatttggacaagctgcccttccatccctatttttcagttaaagacctgtttggggtatttgtaataataagaattcttatttgaatttgcttgattgccccatgagccttaggggaccctgagaattttattcctgctaaccctttggtcacccctgtccacat
>MN045474
ttgacgcgatttttctctctccattttttactgccctttgttattgccggacaggtgggggtccacttgcttttcttgcatgagacagggtcgaacaatcctttagggcttcgcagggatttggacaagctgcccttccatccctatttttcagttaaagacatgtttggggtatttgtaataataagaattcttatttggatttgcttgattgccccatgagccttaggggaccctgagaattttattcctgctaaccctttggtcacccctgtccacat
>MN045475
ttgacgcgatttttctctctccattttttactgccctttgttattgccggacaggtgggggtccacttgcttttcttgcatgagacagggtcgaacaatcctttagggcttcgcagggatttggacaagctacccttccatccctatttttcagttaaagacctgtttggggtatttgtaataataagaattcttatttggatttgcttgattgccccatgagccttaggggaccctgagaattttattcctgctaaccctttggtcacccctgtccacat
>MN045476
ttgacgcgatttttctctctccattttttactgccctttgttattgccggacaggtgggggtccacttgcttttcttgcatgagacagggtcgaacaatcctttagggcttcgcagggatttggacaagctgcccttccatccctatttttcagttaaagacctgtttggggtatttgtaataataagaattcttatttggatttgcttgattgccccatgagccttaggggaccctgagaattttattcctgctaaccctttggtcacccctgtccacat
>MN045477
ctaacgcggtttttttcgctgcattttttactaccttttgttattgccgggcaggtgggggtccacttgcttttcttacatgagacagggtcaaataaccctttagggcttcgtagggacttagacaagctaccatttcatccctacttttcggttaaagacctatttggggtatttgtaatgataagagttcttatctgaatttgtctagttgccccatgagcgttaggtgacccggagaatttcattcctgccaaccccttggttacacctgtccatat
>MN045478
ttgacgcgatttttctctctccattttttactgccctttgttattgccggacaggtgggggtccacttgcttttcttgcatgagacagggtcgaacaatcctttagggcttcgcagggatttggacaagctgcccttccatccctatttttcagttaaagacctgtttggggtatttgtaataataagaattcttatttggatttgcttgattgccccatgagccttaggggaccctgagaattttattcctgctaaccctttggtcacccctgtccacat
>MN045479
ctaacacgatttttttcgctgcattttttattgccttttgttattgccgggcaggtaggggttcacctgcttttcttacatgaaacagggtcaaataaccctttaggtcttcgtagggatttagataagttacccttccatccctacttttcggttaaagacttattcggggtatttgtaataataagcgttcttatctggacctgtctggttgccccatgagcgctaggagatccggagaatttcatccctgccaaccccttggtcacacctgtccatat
>MN045480
ctgacgcgatttttttcgctacattttttactgccttttgttattgccgggcaggtgggggtccacttacttttcttacatgaaacagggtcaaacaaccccctaggccttcgtagggatttggataagttaccattccatccctacttttcggttaaagacttgttcggggtatttgtaataataagaattcttatctggatctgtctagttgctccatgagcgttaggggacccggagaatttcattcctgctaaccccttggttacacctgtccatat
>MN045481
ctaacgcggtttttttcgctgcattttttactaccttttgttattgccgggcaggtgggggtccacttgcttttcttacatgaaacagggtcaaataaccctttagggcttcgtagggacttagacaagctaccctttcatccctacttttcggttaaagacctatttggggtatttgtaatgataagagttcttatctgaatttgtctagttgccccatgagcgttaggtgacccggagaatttcattcctgccaaccccttggttacacctgtccatat
>MN045482
ctgacgcgatttttttctctccattttttactgccatttgttattgctggtcaggtgggggtccacttgcttttcttgcatgagacaggatcgaacaaccctttagggcttcgaagggatttggacaagctaccatttcatccctatttttcggttaaagatctatttggtgtatttgtgataataagaattcttatttgaatttgcctgattgccccatgagcattaggggatcctgagaattttattcctgccaaccctttggttacccctgtccacat
>MN045483
ctaacgcggtttttttcgctgcattttttactaccttttgttattgccgggcaggtgggggtccacttgcttttcttacatgagacagggtcaaataaccctttagggcttcgtagggacttagacaagctaccatttcatccctacttttcggttaaagacctatttggggtatttgtaatgataagagttcttatctgaatttgtctagttgccccatgagcgttaggtgacccggagaatttcattcctgccaaccccttggttacacctgtccatat
>MN045484
ttgacgcgatttttctctctccattttttactgccctttgttattgccggacaggtgggggtccacttgcttttcttgcatgagacagggtcgaacaatcctttagggcttcgcagggatttggacaagctgcccttccatccctatttttcagttaaagacctgtttggggtatttgtaataataagaattcttatttggatttgcttgattgccccatgagccttaggggaccctgagaattttattcctgctaaccctttggtcacccctgtccacat
>MN045485
ttgacgcgatttttctctctccattttttactgccctttgttattgccgggcaggtgggggtccacttgcttttcttgcatgagacagggtcgaacaatcctttagggcttcgcagggatttggacaagctgcccttccatccctatttttcagttaaagacctgtttggggtatttgtaataataagaattcttatttgaatttgcttgattgccccatgagccttaggggaccctgagaattttattcctgctaaccctttggtcacccctgtccacat
>MN045486
ctgacgcgatttttttctctccattttttactgccatttgttattgctggtcaggtgggggtccacttgcttttcttgcatgagacaggatcgaacaaccctttagggcttcgaagggatttggacaagctaccatttcatccctatttttcggttaaagatctatttggtgtatttgtgataataagaattcttatttgaatttgcctgattgccccatgagcattaggggatcctgagaattttattcctgccaaccctttggttacccctgtccacat
>MN045487
ctgacgcgatttttttcgctacattttttactgccttttgttattgccgggcaggtgggggtccacttacttttcttacatgaaacagggtcaaacaaccccctaggccttcgtagggatttggataagttaccattccatccctacttttcggttaaagacttgttcggggtatttgtaataataagaattcttatctggatctgtctagttgctccatgagcgttaggggacccggagaatttcattcctgctaaccccttggttacacctgtccatat
>MN045488
ttgacgcgatttttctctctccattttttactgccctttgttattgccggacaggtgggggtccacttgcttttcttgcatgagacagggtcgaacaatcctttagggcttcgcagggatttggacaagctgcccttccatccctatttttcagttaaagacctgtttggggtatttgtaataataagaattcttatttggatttgcttgattgccccatgagccttaggggaccctgagaattttattcctgctaaccctttggtcacccctgtccacat
>MN045489
ttgacgcgatttttctctctccattttttactgccctttgttattgccggacaggtgggggtccacttgcttttcttgcatgagacagggtcgaacaatcctttagggcttcgcagggatttggacaagctgcccttccatccctatttttcagttaaagacctgtttggggtatttgtaataacaagaattcttatttggatttgcttgattgccccatgagccttaggggaccctgagaattttattcctgctaaccctttggtcacccctgtccacat
>MN045490
ttgacgcgatttttctctctccattttttactgccctttgttattgccggacaggtgggggtccacttgcttttcttgcatgagacagggtcgaacaatcctttagggcttcgcagggatttggacaagctgcccttccatccctatttttcagttaaagacctgtttggggtatttgtaataataagaattcttatttgaatttgcttgattgccccatgagccttaggggaccctgagaattttattcctgctaaccctttggtcacccctgtccacat
>MN045491
ctgacgcgatttttttctctccattttttactgccatttgttattgctggtcaggtgggggtccacttgcttttcttgcatgagacagggtcgaacaaccctttagggcttcgaagggatttggacaagctaccatttcatccctatttttcggttaaagatctatttggtgtatttgtgataataagaattcttatttgaatttgcctgattgccccatgagcattaggggaccctgagaattttattcctgccaaccctttggttacccctgtccacat
>MN045492
ttgacgcgatttttctctctccattttttactgccctttgttattgccggacaggtgggggtccacttgcttttcttgcatgagacagggtcgaacaatcctttagggcttcgcagggatttggacaagctgcccttccatccctatttttcagttaaagacctgtttggggtatttgtaataataagaattcttatttggatttgcttgattgccccatgagccttaggggaccctgagaattttattcctgctaaccctttggtcacccctgtccacat
>MN045493
ttgacgcgatttttctctctccattttttactgccctttgttattgccggacaggtgggggtccacttgcttttcttgcatgagacagggtcgaacaatcctttagggcttcgcagggatttggacaagctgcccttccatccctatttttcagttaaagacctgtttggggtatttgtaataataagaattcttatttggatttgcttgattgccccatgagccttaggggaccctgagaattttattcctgctaaccctttggtcacccctgtccacat
>MN045494
ctgacgcgatttttttctctccattttttactgccatttgttattgctggtcaggtgggggtccacttgcttttcttgcatgagacaggatcgaacaaccctttagggcttcgaagggatttggacaagctaccatttcatccctatttttcggttaaagatctatttggtgtatttgtgataataagaattcttatttgaatttgcctgattgccccatgagcattaggggatcctgagaattttattcctgccaaccctttggttacccctgtccacat
>MN045495
ctgacgcgatttttttctctccattttttactgccatttgttattgccggtcaggtgggggtccacttgcttttcttgcatgagacaggatcgaacaaccctttagggcttcgaagggatttggacaagctaccatttcatccctatttttcggttaaagatctatttggtgtatttgtgataataagaattcttatttgaatttgcctgattgccccatgagcattaggggaccctgagaattttattcctgccaaccctttggttacccctgtccacat
>MN045496
ttgacgcgatttttctctctccattttttactgccctttgttattgccggacaggtgggggtccacttgcttttcttgcatgagacagggtcgaacaatcctttagggcttcgcagggatttggacaagctgcccttccatccctatttttcagttaaagacctgtttggggtatttgtaataataagaattcttatttggatttgcttgattgccccatgagccttaggggaccctgagaattttattcctgctaaccctttggtcacccctgtccacat
>MN045497
ctgacgcgatttttttcgctacattttttactgccttttgttattgccgggcaggtgggggtccacttacttttcttacatgaaacagggtcaaacaaccccctaggccttcgtagggatttagataagttaccattccatccctacttttcggttaaagatttgttcggggtatttgtaataataaggattcttgtctggatctgtctagttgctccatgagcgttaggggacccggagaatttcattcctgctaaccccttggttacacctgtccatat
>MN045498
ttgacgcgatttttctctctccattttttactgccctttgttattgccggacaggtgggggtccacttgcttttcttgcatgagacagggtcgaacaatcctttagggcttcgcagggatttggacaagctgcccttccatccctatttttcagttaaagacctgtttggggtatttgtaataataagaattcttatttggatttgcttgattgccccatgagccttaggggaccctgagaattttattcctgctaaccctttggtcacccctgtccacat
>MN045499
ctgacgcgatttttttctctccattttttactgccatttgttattgctggtcaggtgggggtccacttgcttttcttacatgagacaggatcgaacaaccctttagggcttcgaagggatttggacaagctgccatttcatccctatttttcggttaaagatctatttggtgtatttgtgataataagaattcttatttgaatttgcctgattgccccatgagcattaggggaccctgagaattttattcctgccaaccctttggttacccctgttcacat
>MN045500
ttgacgcgatttttctctctccattttttactgccctttgttattgccggacaggtgggggtccacttgcttttcttgcatgagacagggtcgaacaatcctttagggcttcgcagggatttggacaagctgcccttccatccctatttttcagttaaagacctgtttggggtatttgtaataataagaattcttatttggatttgcttgattgccccatgagccttaggggaccctgagaattttattcctgctaaccctttggtcacccctgtccacat
>MN045501
ctgacgcgatttttttcgctacattttttactgccttttgttattgccgggcaggtgggggtccacttacttttcttacatgaaacagggtcaaacaaccccctaggccttcgtagggatttggataagttaccattccatccctacttttcggttaaagacttgttcggggtatttgtaataataagaattcttatctggatctgtctagttgctccatgagcgttaggggacccggagaatttcattcctgctaaccccttggttacacctgtccatat
>MN045502
ctgacgcgatttttttctctccattttttactgccatttgttattgctggtcaggtgggggtccacttgcttttcttgcatgagacaggatcgaacaaccctttagggcttcgaagggatttggacaagctaccatttcatccctatttttcggttaaagatctatttggtgtatttgtgataataagaattcttatttgaatttgcctgattgccccatgggcattaggggatcctgagaattttattcctgccaaccctttggttacccctgtccacat
>MN045503
ctaacgcggtttttttcgctgcattttttactaccttttgttattgccgggcaggtgggggttcacttgcttttcttacatgaaacaggttcaaataaccctttagggcttcgtagggacttagacaagctaccatttcatccctacttttcggttaaagacctatttggggtatttgtaatgataagagttcttatctgaatttgtctagttgccccatgagcgttaggtgacccggagaatttcattcctgccaaccccttggttacacctgtccatat
>MN045504
ttgacgcgatttttctctctccattttttactgccctttgttattgccggacaggtgggggtccacttgcttttcttgcatgagacagggtcgaacaatcctttagggcttcgcagggatttggacaagctgcccttccatccctatttttcagttaaagacctgtttggggtatttgtaataataagaattcttatttggatttgcttgattgcaccatgagccttaggggaccctgagaattttattcctgctaaccctttggtcacccctgtccacat
>MN045505
ttgacgcgatttttctctctccattttttactgccctttgttattgccggacaggtgggggtccacttgcttttcttgcatgagacaggatcgaacaatcctttagggcttcgcagggatttggacaagctgcccttccatccctatttttcagttaaagacctgtttggggtatttgtaataataagaattcttatttggatttgcttgattgccccatgagccttaggggaccctgagaattttattcctgctaaccctttggtcacccctgtccacat
>MN045506
ctgacgcgatttttttctctccattttttactgccatttgttattgctggtcaggtgggggtccacttgcttttcttgcatgagacaggatcgaacaaccctttagggcttcgaagggatttggacaagctaccatttcatccctatttttcggttaaagatctatttggtgtatttgtgataataagaattcttatttgaatttgcctgattgccccatgagcattaggggaccctgagaattttattcctgccaaccctttggttacccctgtccacat
>MN045507
ttgacgcgatttttctctctccattttttactgccctttgttattgccgggcaggtgggggtccacttgcttttcttgcatgagacagggtcgaacaatcctttagggcttcgcagggatttggacaagctgcccttccatccctatttttcagttaaagacctgtttggggtatttgtaataataagaattcttatttgaatttgcttgattgccccatgagccttaggggaccctgagaattttattcctgctaaccctttggtcacccctgtccacat
>MN045508
ttgacgcgatttttctctctccattttttactgccctttgttattgccgggcaggtgggggtccacttgcttttcttgcatgagacagggtcgaacaatcctttagggcttcgcagggatttggacaagctgcccttccatccctatttttcagttaaagacctgtttggggtatttgtaataataagaattcttatttgaatttgcttgattgccccatgagccttaggggaccctgagaattttattcctgctaaccctttggtcacccctgtccacat
>MN045509
ttgacgcgatttttctctctccattttttactgccctttgttattgccggacaggtgggggtccacttgcttttcttgcatgagacagggtcgaacaatcctttagggcttcgcagggatttggacaagctgcccttccatccctatttttcagttaaagacctgtttggggtatttgtaataataagaattcttatttggatttgcttgattgccccatgagccttaggggaccctgagaattttattcctgctaaccctttggtcacccctgtccacat
>MN045510
ctgacgcgatttttttcgctgcattttttactgccttttgttattgccgggcaggtgggggtccacttacttttcttacatgaaacagggtcaaacaaccccctaggccttcgtagggatttggataagttaccattccatccctacttttcggttaaagacttgttcggggtatttgtaataataagaattcttatctggatctgtctagttgctccatgagcgttaggggacccggagaatttcattcctgctaaccctttggttacacctgtccatat
>MN045511
ctgacgcgatttttttcgctacattttttactgccttttgttattgccgggcaggtgggggtccacttacttttcttacatgaaacagggtcaaacaaccccctaggccttcgtagggatttggataagttaccattccatccctacttttcggttaaagacttgttcggggtatttgtaataataagaattcttatctggatctgtctagttgctccatgagcgctaggggacccggagaatttcattcctgctaaccccttggttacacctgtccatat
>MN045512
ctgacgcggtttttttcgctgcattttttactaccttttgttattgccgggcaggtgggggtccacttgcttttcttacatgagacagggtcaaataaccctttagggcttcgtagggacttagacaagctaccatttcatccctacttttcggttaaagacctatttggggtatttgtaatgataagagttcttatctgaatttgtctagttgccccatgagcgttaggtgacccggagaatttcattcctgccaaccccttggttacacctgtccatat
>MN045513
ctaacgcggtttttttcgctgcattttttattaccctttgttattgccgggcaggtgggggtccacttgcttttcttacatgaaacagggtcaaataaccctttaggtcttcgtagggacttagacaagctaccctttcatccctacttttcggttaaagacctatttggggtatttgtgataataagaattcttatctgaatttgtctagttgctccatgagcgttaggcgatccggagaatttcattcctgccaatcctttggtcacacctgtccatat
>MN045514
ctgacgcgatttttttcgctacattttttactgccttttgttattgccgggcaggtgggggtccacttacttttcttacacgaaacagggtcaaacaaccccctaggccttcgtagggatttggataagttaccattccatccctacttttcggttaaagacttgttcggggtatttgtaataataagaattcttatctggatctgtctagttgctccatgagcgttaggggacccggagaatttcattcctgctaaccccttggttacacctgtccatat
>MN045515
ctaacgcggtttttttcgctgcattttttactaccttttgttattgccgggcaggtgggggtccacttgcttttcttacatgagacagggtcaaataaccctttagggcttcgtagggacttagacaagctaccatttcatccctacttttcggttaaagacctatttggggtatttgtaatgataagagttcttatctgaatttgtctagttgccccatgagcgttaggtgacccggagaatttcattcctgccaaccccttggttacacctgtccatat
>MN045516
ctgacgcgatttttttcgctacattttttactgccttttgttattgccgggcaggtgggggtccacttacttttcttacatgaaacagggtcaaacaaccccctaggccttcgtagggatttggataagttaccattccatccctacttttcggttaaagacttgttcggggtatttgtaataataagaattcttatctggatctgtctagttgctccatgagcgttaggggacccggagaatttcattcctgctaaccccttggttacacctgtccatat
>MN045517
ctgacgcgatttttttcgctacattttttactgccttttgttattgccgggcaggtgggggtccacttacttttcttacatgaaacagggtcaaacaaccccctaggccttcgtagggatttggataagttaccattccatccctacttttcggttaaagacttgttcggggtatttgtaataataagaattcttatctggacctgtctagttgctccatgagcgttaggggacccggagaatttcattcctgctaaccccttggttacacctgtccatat
>MN045518
ctgacgcgatttttttcgctacattttttactgccttttgttattgccgggcaggtgggggtccacttacttttcttacatgaaacagggtcaaacaaccccctaggccttcgtagggatttggataagttaccattccatccctacttttcggttaaagacttgttcggggtatttgtaataataagaattcttatctggatctgtctagttgctccatgagcgttaggggacccgga
>MN045519
ctgacgcgatttttttcgctacattttttactgccttttgttattgccgggcaggtgggggtccacttacttttcttacatgaaacagggtcaaacaaccccctaggccttcgtagggatttggataagttaccattccatccctacttttcggttaaagacttgttcggggtatttgtaataataagaattcttatctgggtctgtctagttgctccatgagcgctaggggacccggagaatttcattcctgctaaccccttggttacacctgtccatat
>MN045520
ctgacgcgatttttttcgctacattttttactgccttttgttattgccgggcaggtgggggtccacttacttttcttacatgaaacagggtcaaacaaccccctaggccttcgtagggatttggataagttaccattccatccctacttttcggttaaagacttgttcggggtatttgtaataataagaattcttatctggatctgtctagttgctccatgagcgttaggggatccggagaatttcattcctgccaaccccttggttacacctgtccatat
>MN045521
ctgacgcgatttttttcgctgcattttttactgccttttgttattgccgggcaggtgggggtccacttgcttttcttacatgaaacagggtcaaacaaccccttaggccttcgtagggatttggacaagttaccatttcatccctacttttcggttaaagacttatttggggtatttgtgataataagaattcttatctgaatttgtctagttgctccatgagcgttaggggacccggagaatttcattcctgccaaccccttggttacacctgtcca
>MN045522
ctgacgcgatttttttcgctacattttttactgccttttgttattgccgggcaggtgggggtccacttacttttcttacatgaaacagggtcaaacaaccccctaggccttcgtagggatttggataagttaccattccatccctacttttcggttaaagacttgttcggggtatttgtaataataagaattcttatctggatctgtctagttgctccatgagcgttaggggacccggagaatttcattcctgctaaccccttggttacacctgtccatat
>MN045523
ctaacacgatttttttcgctgcattttttattgccttttgttattgccgggcaggtaggggttcacctgcttttcttacatgaaacagggtcaaataaccctttaggtcttcgtagggatttagataagttacccttccatccctacttttcggttaaagacttattcggggtatttgtaataataagcgttcttatctggacctgtctggttgccccatgagcgctaggagatccggagaatttcatccctgccaaccccttggtcacacctgtccatat
>MN045524
ctaacgcggtttttttcgctgcattttttactaccttttgttattgccgggcaggtgggggtccacttgcttttcttacatgaaacagggtcaaataaccctttagggcttcgtagggacttagacaagctaccatttcatccctacttttcggttaaagacctatttggggtatttgtaatgataagagttcttatctgaatttgtctagttgccccatgagcgttaggtgacccggagaatttcattcctgccaaccccttggttacacctgtccatat
>MN045525
ctaacgcggtttttttcgctgcattttttattaccctttgttattgccgggcaggtgggggtccatttgcttttcttacatgaaacagggtcaaataaccctttaggtcttcgtagggacttagacaagctaccctttcatccctacttttcggttaaagacctatttggggtatttgtgataataagaattcttatctgaatttgtctagttgctccatgagcgttaggtgatccggagaatttcattcctgccaatcctttggtcacacctgtccatat
>MN045526
ctaacgcggtttttttcgatgcattttttattaccctttgttattgccgggcaggtgggggtccacttgcttttcttacatgaaacagggtcaaataaccctttaggtcttcgtagggacttagacaagctaccctttcatccctacttttcggttaaagacctatttggggtatttgtgataataagaattcttatctgaatttgtctagttgctccatgagcgttaggtgatccggagaatttcattcctgccaatcctttggtcacacctgtccatat
>MN045527
ctaacgcggtttttttcgctgcattttttattaccctttgttattgccgggcaggtgggggtccacttgcttttcttacatgaaacagggtcaaataaccctttaggtcttcgtagggacttagacaagctaccctttcatccctacttttcggttaaagacctatttggggtatttgtgataataagaattcttatctgaatttgtctagttgctccatgagcgttaggtgatccggagaatttcattcctgccaatcctttggtcacacctgtccatat
>MN045528
ctgacgcgatttttttcgctacattttttactgccttttgttattgccgggcaggtgggggtccacttacttttcttacatgaaacagggtcaaacaaccccctaggccttcgtagggatttggataagttaccattccatccctacttttcggttaaagacttgttcggggtatttgtaataataagaattcttatctggatctgtctagttgctccatgagcgttaggggatccgga
>MN045529
ctgacgcgatttttttcgctacattttttactgccttttgttattgccgggcaggtgggggtccacttacttttcttacatgaaacagggtcaaacaaccccctaggccttcgtagggatttggataagttaccattccatccctacttttcggttaaagacttgttcggggtatttgtaataataagaattcttatctggatctgtctagttgctccatgagcgttaggggatccggagaatttcattcctgctaaccccttggttacacctgtccatat
>MN045530
ctgacgcgatttttttcattgcatttcttattgccttttgttattgccgggcaagttggggtccatttgctttttttacatgaaacaggatcaaacaatcccctggggctccgaagggatctggacaaattaccttttcatccttatttttcggttaaagacctgtttggagtgtttgtaataataagaattcttatctggatttgccttattgcgccgtgagcgctaggggacccggagaatttcattcctgctaaccctctggtaacacctgtccatat
>MN045531
ctgacacgatttttttcattgcatttcttattgccttttgttattgccgggcaagttggggtccatttgctttttttacatgaaacaggatcaaacaatcccctggggctccgaagggatctggacaaattaccttttcatccttatttttcggttaaagacctgtttggagtgtttgtaataataagaattcttatctggatttgccttattgcgccgtgagcgctaggggacccgga
