# Supplementary material for: Genetic diversity and novel lineages in the cosmopolitan copepod Pleuromamma abdominalis in the Southeast Pacific
Source: Sci Rep. 2020 Jan 24;10:1115. doi: 10.1038/s41598-019-56935-5 (PMC6981114; doi:10.1038/s41598-019-56935-5)
Supplement: Supplementary file 2 — Supplementary information. [file 41598_2019_56935_MOESM2_ESM.zip › Supplementary alignment S4 (COI).fas]

>MN045402
ccagtactaattggagggtttggtaattggttggtacccttaatattaggggcagctgacatagcgttccctcgattaaacaatataaggttttgatttttagtgcccgcgctggtattactactaacaagggccctggtagaaaggggggcagggactggttggactgtatatcctcccctggcaagaaatattgctcatgcaggaagttcggtagactttgctattttttccctgcacttagcaggtgtttcatcgattttaggagccatcaattttattaggacacttagtaatctgcgagtgtttgggatatttctggaccggataccgctttttgcgtgagctgtattaatcacgactattttactacttttatctttacctgttctagcgggagccattacaatgcttttgacagatcgtaaccttaatacaaca
>MN045403
ccagtactaattggaggatttggtaattggttggtacccttaatgttaggggcggctgacatagcattccctcgattaaacaatataaggttttgatttttagtgcctgcattggtactgctattgacaagggccctggtagaaaggggggcagggactggttggactgtatatcctcccctggcgagaaatattgcccatgcaggaagttcggtagactttgctattttttccctgcacttagcaggtatctcatcaattttaggggccatcaattttattaggacacttagtaatttgcgagtgtttggaatatttctggaccggataccgctttttgcatgagcagtattaatcacgactattttactacttttgtctttgcctgttctagcgggagcgattacaatgcttttgacagaccgaaaccttaatacaaca
>MN045404
ccggtactaattggagggtttggtaattggctagttcctttaatgctaggggcggcagacatggcattcccgcgtttaaacaatataaggttttgatttttagtccccgcattagtattgctcttgacaagggccctagtagaaagaggggccgggactggttggacagtgtatccccctctagcaagaaatattgcccatgcaggaagttcggtagactttgccattttttccttgcatttggcaggtatttcgtcaattttaggtgccatcaattttatcaggacacttagtaatttgcgagtatttggaatatttttagatcgtatacccctttttgcatgggctgtgttaatcacgactattttactacttttatctttacctgttttagcgggggctattacaatgcttttgacagatcgaaaccttaatacaacg
>MN045405
ccggtactaattggagggtttggtaattggctagttcctttaatgctaggggcggcagacatggcattcccgcgtttaaacaatataaggttttgatttttagtccccgcattagtattgctcttgacaagggccctagtagaaagaggggccgggactggttggacagtgtatccccctctagcaagaaatattgcccatgcaggaagttcggtagactttgccattttttccttgcatttggcaggtatttcgtcaattttaggtgccatcaattttatcaggacacttagtaatttgcgagtatttggaatatttttagatcgtatacccctttttgcatgggctgtgttaatcacgactattttactacttttatctttacctgttttagcgggggctattacaatgcttttgacagatcgaaaccttaatacaacg
>MN045406
ccggtactaattggagggtttggtaattggctagttcctttaatgctaggggcggcagacatggcattcccgcgtttaaacaatataaggttttgatttttagtccccgcattagtattgctcttgacaagggccttagtagaaagaggggccgggactggttggacagtgtatccccctctagcaagaaatattgcccatgcaggaagttcggtagactttgccattttttccttgcatttggcaggtatttcgtcaattttaggtgccatcaattttatcaggacacttagtaatttgcgagtatttggaatatttttagatcgtatacccctttttgcatgggctgtgttaatcacgactattttactacttttatctttacctgttttagcgggggctattacaatgcttttgacagatcgaaaccttaatacaacg
>MN045407
ccggtactaattggagggtttggtaattggctagttcctttaatgctaggggcggcagacatggcattcccgcgtttaaacaatataaggttttgatttttagtccccgcattagtattgctcttgacaagggccttagtagaaagaggggccgggactggttggacagtgtatccccctctagcaagaaatattgcccatgcaggaagttcggtagactttgccattttttccttgcatttggcaggtatttcgtcaattttaggtgccatcaattttatcaggacacttagtaatttgcgagtatttggaatatttttagatcgtatacccctttttgcatgggctgtgttaatcacgactattttactacttttatctttacctgttttagcgggggctattacaatgcttttgacagatcgaaaccttaatacaacg
>MN045408
ccggtattaattggagggtttggaaattggctggtgcctttaatattaggggctgcagacatagctttcccccgtttgaataacataaggttctggtttttagtgccggcgttagtattgctattaacgagagccttagtggaaaggggggcgggcactggatgaacggtgtaccctcccttggcaaggaatattgcccatgcaggaagttccgtagactttgcaattttttctctacatttagcagggatctcgtcaattttaggagctattaactttattagaacacttaggaatttacgagtatttggtatatttttggatcggataccgctcttcgcatgagcagtactaattacgacgatcttacttcttttatctttgcctgtcttagcgggggcgatcacaatgcttttaacagaccgaaacctcaacacgaca
>MN045409
ccggtactaattggggggtttggtaactggctggtgcctttaatgctaggggcagcagatatggcattcccccgtttaaataatataaggttttgatttttagtgcccgcactagtattgctcttaacaagagccctggtagaaaggggggccgggactggttggacagtgtacccccctctagcaagaaatattgctcatgcaggaagttcagtggactttgctattttttccttgcatttagcaggtatctcgtcaattttaggagcaatcaattttatcaggacactcagtaatctgcgagtgtttggaatatttttagaccggatacccctttttgcatgagccgtgctaatcacgactattttactacttttatccttacctgttttagcgggggctatcacaatgcttttgacggatcgaaaccttaatacaaca
>MN045410
ccggtactaattggggggtttggtaactggctggtgcctttaatgctaggggcagcagatatggcattcccccgtttaaataatataaggttttgatttttagtgcccgcactagtattgctcttaacaagagccctggtagaaaggggggccgggactggttggacagtgtacccccctctagcaagaaatattgctcatgcaggaagttcagtggactttgctattttttccttgcatttagcaggtatctcgtcaattttaggagcaatcaattttatcaggacactcagtaatctgcgagtgtttggaatatttttagaccggatacccctttttgcatgagccgtgctaatcacgactattttactacttttatccttacctgttttagcgggggctatcacaatgcttttgacggatcgaaaccttaatacaaca
>MN045411
ccggtactaattggggggtttggtaactggctggtgcctttaatgctaggggcagcagatatggcattcccccgtttaaataatataaggttttgatttttagtgcccgcactagtattgctcttaacaagagccctggtagaaaggggggccgggactggttggacagtgtacccccctctagcaagaaatattgctcatgcaggaagttcagtggactttgctattttttccttgcatttagcaggtatctcgtcaattttaggagcaatcaattttatcaggacactcagtaatctgcgagtgtttggaatatttttagaccggatacccctttttgcatgagccgtgctaatcacgactattttactacttttatccttacctgttttagcgggggctatcacaatgcttttgacggatcgaaaccttaatacaaca
>MN045412
ccggtactaattggggggtttggtaactggctggtgcctttaatgctaggggcagcagatatggcattcccccgtttaaataatataaggttttgatttttagtgcccgcactagtattgctcttaacaagagccctggtagaaaggggggccgggactggttggacagtgtacccccctctagcaagaaatattgctcatgcaggaagttcagtggactttgctattttttccttgcatttagcaggtatctcgtcaattttaggagcaatcaattttatcaggacactcagtaatctgcgagtgtttggaatatttttagaccggatacccctttttgcatgagccgtgctaatcacgactattttactacttttatccttacctgttttagcgggggctatcacaatgcttttgacggatcgaaaccttaatacaaca
>MN045413
ccggtactaattggaggatttggtaattggctagttcctttaatgctaggggcggcagacatggcattcccgcgtttaaacaatataaggttttgatttttagtccccgcattagtattgctcttgacaagggccctagtagaaagaggggccgggactggttggacagtgtatccccctctagcaagaaatattgcccatgcaggaagttcggtagactttgccattttttccttgcatttggcaggtatttcgtcaattttaggtgccatcaattttatcaggacacttagtaatttgcgagtatttggaatatttttagatcgtatacccctttttgcatgggctgtgttaatcacgactattttactacttttatctttacctgttttagcgggggctattacaatgcttttgacagatcgaaaccttaatacaacg
>MN045414
ccagttctaattggggggtttggtaactggctggtgcctttaatgctaggggcagcagatatggcattcccacgtttaaacaatataagattctgatttttagtgcccgcactagtattactcttaacaagagccctggtagaaaggggggccgggactggttggacagtgtacccccctctagcaagaaatattgctcatgcaggaagttcagtggactttgccattttttccttgcatttagcaggtatctcgtcaattttaggagcaatcaattttattaggacactcagtaatctgcgagtgtttggaatatttttagatcggatacccctttttgcatgagccgtgctaatcacgactattttactacttttgtccttacctgttttagcgggggctatcacaatgcttttgactgatcgaaacctaaatacaaca
>MN045415
ccagtactaattggagggtttggtaattggctggtgcctttaatgttaggggcagcagatatggcattcccgcgtttaaataatataaggttttgatttttagtgcccgcactagtattgctcttgacaagggccctggtagaaaggggggctgggactggctgaacagtgtacccccctttagcaagaaatattgctcatgcaggaagttcggtagactttgctattttttccttacatttggcaggtatttcatcaattttaggcgcaatcaattttattaggactcttagtaatctacgagtgtttggaatatttttagaccggatacccctttttgcttgggccgtattgatcacgactattttattgcttttatctttacctgttttagcgggggctatcacaatgctcttgacagatcgaaatcttaatacaaca
>MN045416
ccggtactaattggagggtttggtaattggctagttcctttaatgctaggggcggcagacatggcattcccgcgtttaaacaatataaggttttgatttttagtccccgcattagtattgctcttgacaagggccctagtagaaagaggggccgggactggttggacagtgtatccccctctagcaagaaatattgcccatgcaggaagttcggtagactttgccattttttccttgcatttggcaggtatttcgtcaattttaggtgccatcaattttatcaggacacttagtaatttgcgagtatttggaatatttttagatcgtatacccctttttgcatgggctgtgttaatcacgactattttactacttttatctttacctgttttagcgggggctattacaatgcttttgacagatcgaaaccttaatacaacg
>MN045417
ccggtactaattggaggatttggtaattggctagttcctttaatgctaggggcggcagacatggcattcccgcgtttaaacaatataaggttttgatttttagtccccgcattagtattgctcttgacaagggccctagtagaaagaggggccgggactggttggacagtgtatccccctctagcaagaaatattgcccatgcaggaagttcggtagactttgccattttttccttgcatttggcaggtatttcgtcaattttaggtgccatcaattttatcaggacacttagtaatttgcgagtatttggaatatttttagatcgtatacccctttttgcatgggctgtgttaatcacgactattttactacttttatctttacctgttttagcgggggctattacaatgcttttgacagaccgaaaccttaatacaacg
>MN045418
ccagtactaattggagggtttggtaattggttggtacccttaatattaggggcagctgacatagcgttccctcgattaaacaatataaggttttgatttttagtgcccgcgctggtattactattaacaagggccctggtagaaaggggggcagggactggttggactgtatatcctcccctggcaagaaatattgctcatgcaggaagttcggtagactttgctattttttccctgcacttagcaggtgtttcatcgattttaggagccatcaattttattaggacacttagtaatctgcgagtgtttgggatatttctggaccggataccgctttttgcgtgagctgtattaatcacgactattttactacttttatctttacctgttctagcaggagccattacaatgcttttgacagatcgtaaccttaatacaaca
>MN045419
ccagtactaattggagggtttggtaattggttggtacccttaatattaggggcagctgacatagcgttccctcgattaaacaatataaggttttgatttttagtgcccgcgctggtattactattaacaagggccctggtagaaaggggggcagggactggttggactgtatatcctcccctggcaagaaatattgctcatgcgggaagttcggtagactttgctattttttccctgcacttagcaggtgtttcatcgattttaggagccatcaattttattaggacacttagtaatctgcgagtgtttgggatatttctggaccggataccgctttttgcgtgagctgtattaatcacgactattttactacttttatctttacctgttctagcgggagccattacaatgcttttgacagatcgtaaccttaatacaaca
>MN045420
ccagtactaattggagggtttggtaattggttggtacccttaatattaggggcagctgacatagcgttccctcgattaaacaatataaggttttgatttttagtgcccgcgctggtattactattaacaagggccctggtagaaaggggggcagggactggttggactgtatatcctcccctggcaagaaatattgctcatgcgggaagttcggtagactttgctattttttccctgcacttagcaggtgtttcatcgattttaggagccatcaattttattaggacacttagtaatctgcgagtgtttgggatatttctggaccggataccgctttttgcgtgagctgtattaatcacgactattttactacttttatctttacctgttctagcgggagccattacaatgcttttgacagatcgtaaccttaatacaaca
>MN045421
ccagtactaattggagggtttggtaattggttggtgcccttaatgttaggggcggctgacatagcattccctcgattaaacaatataaggttttgatttttagtgcctgcattggtactgctattgacaagggccctggtagaaaggggggcagggactggttggactgtatatcctcccctggcgagaaatattgcccatgcaggaagttcggtagactttgctattttttccctgcatttagcaggtatctcatcaattttaggggccatcaattttattaggacacttagtaatttgcgagtgtttggaatatttctggaccggataccgctttttgcatgagcagtattaatcacgactattttactacttttgtctttgcctgttctagcgggagcgattacaatgcttttgacagatcgtaatcttaatacaaca
>MN045422
ccagtactaattggagggtttggtaattggttggtacccttaatattaggggcagctgacatagcgttccctcgattaaacaatataaggttttgatttttagtgcccgcgctggtattactattaacaagggccctggtagaaaggggggcagggactggttggactgtatatcctcccctggcaagaaatattgctcatgcaggaagttcggtagactttgctattttttccctgcacttagcaggtgtttcatcgattttaggagccatcaattttattaggacacttagtaatctgcgagtgtttgggatatttctggaccggataccgctttttgcgtgagctgtattaatcacgactattttactacttttatctttacctgttctagcgggagccattacaatgcttttgacagatcgtaaccttaatacaaca
>MN045423
ccagtactaattggagggtttggtaattggttggtacccttaatattaggggcagctgacatagcgttccctcgattaaacaatataaggttttgatttttagtgcccgcgctggtattactattaacaagggccctggtagaaaggggggcagggactggttggactgtatatcctcccctggcaagaaatattgctcatgcaggaagttcggtagactttgctattttttccctgcacttagcaggtgtttcatcgattttaggagccatcaattttattaggacacttagtaatctgcgagtgtttgggatatttctggaccggataccgctttttgcgtgagctgtattaatcacgactattttactacttttatctttacctgttctagcgggagccattacaatgcttttgacagatcgtaaccttaatacaaca
>MN045424
ccagtactaattggagggtttggtaattggttggtacccttaatattaggggcagctgacatagcgttccctcgattaaacaatataaggttttgatttttagtgcccgcgctggtattactattaacaagggccctggtagaaaggggggcagggactggttggactgtatatcctcccctggcaagaaatattgctcatgcaggaagttcggtagactttgctattttttccctgcacttagcaggtgtttcatcgattttaggagccatcaattttattaggacacttagtaatctgcgagtgtttgggatatttctggaccggataccgctttttgcgtgagctgtattaatcacgactattttactacttttatctttacctgttctagcgggagccattacaatgcttttgacagatcgtaaccttaatacaaca
>MN045425
ccagtactaattggagggtttggtaattggttggtacccttaatattaggggcagctgacatagcgttccctcgattaaacaatataaggttttgatttttagtgcccgcgctggtattactattaacaagggccctggtagaaaggggggcagggactggttggactgtatatcctcccctggcaagaaatattgctcatgcaggaagttcggtagactttgctattttttccctgcacttagcaggtgtttcatcgattttaggagccatcaattttattaggacacttagtaatctgcgagtgtttgggatatttctggaccggataccgctttttgcgtgagctgtattaatcacgactattttactacttttatctttacctgttctagcgggagccattacaatgcttttgacagatcgtaaccttaatacaaca
>MN045426
ccagtactaattggagggtttggtaattggttggtacccttaatattaggggcagctgacatagcgttccctcgattaaacaatataaggttttgatttttagtgcccgcgctggtattactattaacaagggccctggtagaaaggggggcagggactggttggactgtatatcctcccctggcaagaaatattgctcatgcaggaagttcggtagactttgctattttttccctgcacttagcaggtgtttcatcgattttaggagccatcaattttattaggacacttagtaatctgcgagtgtttgggatatttctggaccggataccgctttttgcgtgagctgtattaatcacgactattttactacttttatctttacctgttctagcgggagccattacaatgcttttgacagatcgtaaccttaatacaaca
>MN045427
ccagtactaattggagggtttggtaattggttggtacccttaatattaggggcagctgacatagcgttccctcgattaaacaatataaggttttgatttttagtgcccgcgctggtattactattaacaagggccctggtagaaaggggggcagggactggttggactgtatatcctcccctggcaagaaatattgctcatgcaggaagttcggtagactttgctattttttccctgcacttagcaggtgtttcatcgattttaggagccatcaattttattaggacacttagtaatctgcgagtgtttgggatatttctggaccggataccgctttttgcgtgagctgtattaatcacgactattttactacttttatctttacctgttctagcgggagccattacaatgcttttgacagatcgtaaccttaatacaaca
>MN045428
ccagtactaattggagggtttggtaattggttggtacccttaatattaggggcagctgacatagcgttccctcgattaaacaatataaggttttgatttttagtgcccgcgctggtattactattaacaagggccctggtagaaaggggggcagggactggttggactgtatatcctcccctggcaagaaatattgctcatgcaggaagttcggtagactttgctattttttccctgcacttagcaggtgtttcatcgattttaggagccatcaattttattaggacacttagtaatctgcgagtgtttgggatatttctggaccggataccgctttttgcgtgagctgtattaatcacgactattttactacttttatctttacctgttctagcgggagccattacaatgcttttgacagatcgtaaccttaatacaaca
>MN045429
ccagtactaattggagggtttggtaattggttggtacccttaatattaggggcagctgacatagcgttccctcgattaaacaatataaggttttgatttttagtgcccgcgctggtattactattaacaagggccctggtagaaaggggggcagggactggttggactgtatatcctcccctggcaagaaatattgctcatgcaggaagttcggtagactttgctattttttccctgcacttagcaggtgtttcatcgattttaggagccatcaattttattaggacacttagtaatctgcgagtgtttgggatatttctggaccggataccgctttttgcgtgagctgtattaatcacgactattttactacttttatctttacctgttctagcgggagccattacaatgcttttgacagatcgtaaccttaatacaaca
>MN045430
ccagttctaattggggggtttggtaactggctagtgcctttaatgctaggggcagcagatatagcattcccacgtttaaacaatataagattctgatttttagtgcccgcactagtattactcttaacaagagccctggtagaaaggggggccgggactggttggacagtgtacccccctctagcaagaaatattgctcatgcaggaagttcagtggactttgccattttttccttgcatttagcaggtatctcgtcaattttaggagcaatcaattttattaggacactcagtaatctgcgagtgtttggaatatttttagatcggatacccctttttgcatgagccgtgctaatcacgactattttactacttttgtccttacctgttttagcgggggctatcacaatgcttttgactgatcgaaacctaaatacaaca
>MN045431
ccagtactaattggagggtttggcaattggttggtgcccttaatgttaggggcggctgacatagcattccctcgattaaacaatataaggttttgatttttagtgcctgcattggtactgctattgacaagggccctggtagaaaggggggcagggactggttggactgtatatcctcccctggcgagaaatattgcccatgcaggaagttcggtagactttgctattttttccctgcatttagcaggtatctcatcaattttaggggccatcaattttattaggacacttagtaatttgcgagtgtttggaatatttctggaccggataccactttttgcatgagcagtattaatcacgactattttactacttttgtctttacctgttctagcgggagcgattacaatgcttttgacagatcgtaaccttaatacaaca
>MN045432
ccggtactaattggagggtttggtaattggctagttcctttaatgctaggggcggcagacatggcattcccgcgtttaaacaatataaggttttgatttttagtccccgcattagtattgctcttgacaagggccctagtagaaagaggggccgggactggttggacagtgtatccccctctagcaagaaatattgcccatgcaggaagttcggtagactttgccattttttccttgcatttggcaggtatttcgtcaattttaggtgccatcaattttattaggacacttagtaatttgcgagtatttggaatatttttagatcgtatacccctttttgcatgggctgtgttaatcacgactattttactacttttatctttacctgttttagcgggggctattacaatgcttttgacagatcgaaaccttaatacaacg
>MN045433
ccagtactaattggagggtttggtaattggttggtacccttaatattaggggcagctgacatagcgttccctcgattaaacaatataaggttttgatttttagtgcccgcgctggtattactattaacaagggccctggtagaaaggggggcagggactggttggactgtatatcctcccctggcaagaaatattgctcatgcaggaagttcggtagactttgctattttttccctgcacttagcaggtgtttcatcgattttaggagccatcaattttattaggacacttagtaatctgcgagtgtttgggatatttctggaccggatacctctttttgcgtgagctgtattaatcacgactattttactacttttatctttacctgttctagcgggagccattacaatgcttttgacagatcgtaaccttaatacaaca
>MN045434
ccggtactaattggagggtttggtaattggctagttcctttaatgctaggggcggcagacatggcattcccgcgtttaaacaatataaggttttgatttttagtccccgcattagtattgctcttgacaagggccctagtagaaagaggggccgggactggttggacagtgtatccccctctagcaagaaatattgcccatgcaggaagttcggtagactttgccattttttccttgcatttggcaggtatttcgtcaattttaggtgccatcaattttatcaggacacttagtaatttgcgagtatttggaatatttttagaccgtatacccctttttgcatgggctgtgttaatcacgactattttactgcttttatctttacctgttttagcgggggctattacaatgcttttgacagatcgaaaccttaatacaacg
>MN045435
ccagtactaattggagggtttggcaattggttggtacccttaatgttaggggcggctgacatagcattccctcgattaaacaatataaggttttgatttttagtgcctgcattggtactgctattgacaagggccctggtagaaaggggggcagggactggttggactgtatatcctcccctggcgagaaatattgcccatgcaggaagttcggtagactttgctattttttccctgcatttagcaggtatctcatcaattttaggggccatcaattttattaggacacttagtaatttgcgagtgtttggaatatttctggaccggataccgctttttgcatgagcagtattaatcacgactattttactacttttgtctttacctgttctagcgggagcgattacaatgcttttgacagatcgtaaccttaatacaaca
>MN045436
ccagtactaattggagggtttggtaattggttggtacccttaatattaggggcagctgacatagcgttccctcgattaaacaatataaggttttgatttttagtgcccgcgctggtattactattaacaagggccctggtagaaaggggggcagggactggttggactgtatatcctcccctggcaagaaatattgctcatgcaggaagttcggtagactttgctattttttccctgcacttagcaggtgtttcatcgattttaggagccatcaattttattaggacacttagtaatctgcgagtgtttgggatatttctggaccggataccgctttttgcgtgagctgtattaatcacgactattttactacttttgtctttacctgttctagcgggagccattacaatgcttttgacagatcgtaaccttaatacaaca
>MN045437
ccagtactaattggagggtttggcaattggttggtacccttaatgttaggggcggctgacatagcattccctcgattaaacaatataaggttttgatttttagtgcctgcattggtactgctattgacaagggccctggtagaaaggggggcagggactggttggactgtatatcctcccctggcgagaaatattgcccatgcaggaagttcggtagactttgctattttttccctgcatttagcaggtatctcatcaattttaggggccatcaattttattaggacacttagtaatttgcgagtgtttggaatatttctggaccggataccgctttttgcatgagcagtattaatcacgactattttactacttttgtctttacctgttctagcgggagcgattacaatgcttttgacagatcgtaaccttaatacaaca
>MN045438
ccagtactaattggagggtttggtaattggttggtacccttaatattaggggcagctgacatagcgttccctcgattaaacaatataaggttttgatttttagtgcccgcgctggtattactattaacaagggccttggtagaaaggggggcagggactggttggactgtatatcctcccctggcaagaaacattgctcatgcgggaagttcggtagactttgctattttttccctgcacttagcaggtgtttcatcgattttaggagccatcaattttattaggacacttagtaatctgcgagtgtttgggatatttctggaccggataccgctttttgcgtgagctgtattaatcacgactattttactacttttatctttacctgttctagcgggagccattacaatgcttttgacagatcgtaaccttaatacaaca
>MN045439
ccagtactaattggagggtttggtaattggctggtgcctttaatgttaggggcagcagatatggcattcccgcgtttaaataatataaggttttgatttttagtgcccgcactagtattgctcttgacaagggccctggtagaaaggggggctgggactggctgaacagtgtacccccctttagcaagaaatattgctcatgcaggaagttcggtagactttgctattttttccttacatttggcaggtatttcatcaattttaggcgcaatcaattttattaggactcttagtaatctacgagtgtttggaatatttttagaccggatacccctttttgcttgggccgtattgatcacgactattttattgcttttatctttacctgttttagcgggggctatcacaatgctcttgacagatcgaaatcttaatacaaca
>MN045440
ccagtactaattggagggtttggtaattggttggtacccttaatattaggggcagctgacatagcgttccctcgattaaacaatataaggttttgatttttagtgcccgcgctggtattactattaacaagggccctggtagaaaggggggcagggactggttggactgtatatcctcccctggcaagaaatattgctcatgcaggaagttcggtagactttgctattttttccctgcacttagcaggtgtttcatcgattttaggagccatcaattttattaggacacttagtaatctgcgagtgtttgggatatttctggaccggataccgctttttgcgtgagctgtattaatcacgactattttactacttttatctttacctgttctagcaggagccattacaatgcttttgacagatcgtaatcttaatacaaca
>MN045441
ccggtattaattggagggtttggaaattggctggtgcctttaatattaggggctgcagacatagctttcccccgtttgaataacataaggttctggtttttagtgccggcgttagtattgctattaacgagagccttagtggaaaggggggcgggcactggatgaacggtgtaccctcccttggcaaggaatattgcccatgcaggaagttccgtagactttgcaattttttctctacatttagcagggatctcgtcaattttaggagctattaactttattagaacacttaggaatttacgagtatttggtatatttttggatcggataccgctcttcgcatgagcagtactaattacgacgatcttacttcttttatctttgcctgtcttagcgggggcgatcacaatgcttttaacagaccgaaacctcaacacgaca
>MN045442
ccagtactgattggagggtttggtaattggttggtacccttaatattaggggcagctgacatagcgttccctcgattaaacaatataaggttttgatttttagtgcccgcgctggtattactattaacaagggccctggtagaaaggggggcagggactggttggactgtatatcctcccctggcaagaaatattgctcatgcaggaagttcggtagactttgctattttttccctgcacttagcaggtgtttcatcgattttaggagccatcaattttattaggacacttagtaatctgcgagtgtttgggatatttctggaccggataccgctttttgcgtgagctgtattaatcacgactattttactacttttatctttacctgttctagcgggagccattacaatgcttttgacagatcgtaaccttaatacaaca
>MN045443
ccagtactaattggagggtttggtaattggttggtacccttaatattaggggcagctgacatagcgttccctcgattaaacaatataaggttttgatttttagtgcccgcgctggtattactattaacaagggccctggtagaaaggggggcagggactggttggactgtatatcctcccctggcaagaaatattgctcatgcaggaagttcggtagactttgctattttttccctgcacttagcaggtgtttcatcgattttaggagccatcaattttattaggacacttagtaatctgcgagtgtttgggatatttctggaccggataccgctttttgcgtgagctgtattaatcacgactattttactacttttatctttacctgttctagcgggagccattacaatgcttttgacagatcgtaaccttaatacaaca
>MN045444
ccagtactaattggagggtttggtaattggttggtacccttaatattaggggcagctgacatagcgttccctcgattaaacaatataaggttttgatttttagtgcccgcgctggtattactattgacaagggccctggtagaaaggggggcagggactggttggactgtgtatcctcccctggcaagaaatattgctcatgcaggaagttcggtagactttgctattttttccctgcacttagcaggtgtttcatcgattttaggagccatcaattttattaggacacttagtaatctgcgagtgtttgggatatttctggaccggataccgctttttgcgtgagctgtattaatcacgactattttactacttttatctttacctgttctagcgggagccattacaatgcttttgacagatcgtaaccttaatacaaca
>MN045445
ccagtactaattggagggtttggtaattggttggtacccttaatattaggggcagctgacatagcgttccctcgattaaacaatataaggttttgatttttagtgcccgcgctggtattactattaacaagggccctggtagaaaggggggcagggactggttggactgtatatcctcccctagcaagaaatattgctcatgcaggaagttcggtagactttgctattttttccctgcacttagcaggtgtttcatcgattttaggagccatcaattttattaggacacttagtaatctgcgagtgtttgggatatttctggaccggataccgctttttgcgtgagctgtattaatcacgactattttactacttttatctttacctgttctagcgggagccattacaatgcttttgacagatcgtaaccttaatacaaca
>MN045446
ccagtactaattggagggtttggtaattggctggtacctttaatattaggggcagctgacatagcatttcctcgattaaacaacataaggttttgatttttagtgcccgcgttggtactactattgacaagggccctggtagaaagaggggcagggactggttggactgtatatcctccgctggcaagaaatattgcccatgcaggaagttccgtagattttgctattttttccctgcatttagcaggaatttcatcaattttaggagccattaattttattagaacacttagaaatctccgagtgtttgggatatttctggaccgtataccgctttttgcgtgagctgtattaatcacgactattttactgcttttgtctttacctgttctagcgggagctattacaatgcttttgacagatcgtaaccttaatacaaca
>MN045447
ccagtactaattggggggtttggtaattggttggtacccttaatattaggggcagctgacatagcgttccctcgattaaacaatataaggttttgatttttagtgcccgcgctggtattactattaacaagggccctggtagaaaggggggcagggactggttggactgtatatcctcccctggcaagaaatattgctcatgcaggaagttcggtagactttgctattttttccctgcacttagcaggtgtttcatcgattttaggagccatcaattttattaggacacttagtaatctgcgagtgtttgggatatttctggaccggataccgctttttgcgtgagctgtattaatcacgactattttactacttttatctttacctgttctagcgggagccattacaatgcttttgacagatcgtaaccttaatacaaca
>MN045448
ccagtactgattggagggtttggtaattggctggtgcctttaatattaggggcagctgacatagcatttcctcgattaaacaatataaggttttgatttttagtgcccgcgttggtactactattgacaagggccctggtagaaagaggggcagggactggttggactgtatatcctccgctggcaagaaatattgcccatgcaggaagttccgtagattttgctattttttccctgcatttagcaggaatttcatcaattttaggagccattaattttattaggacacttagaaatctccgagtgtttgggatatttctggaccggataccgctttttgcgtgagctgtattaatcacgactattttactacttttgtctttacctgttctagcgggagctattacaatgctcttgacagatcgtaaccttaatacaaca
>MN045449
ccagtactaattggagggtttggtaattggctggtacctttaatattaggggcagctgacatagcatttcctcgattaaacaacataaggttttgatttttagtgcccgcgttggtactactattgacaagggccctggtagaaagaggggcagggactggttggactgtatatcctccgctggcaagaaatattgcccatgcaggaagttccgtagattttgctattttttccctgcatttagcaggaatttcatcaattttaggagccattaattttattaggacacttagaaatctccgagtgtttgggatatttctggaccgtataccgctttttgcgtgagctgtattaatcacgactattttactgcttttgtctttacctgttctagcgggagctattacaatgcttttgacagatcgtaaccttaatacaaca
>MN045450
ccagtactgattggagggtttggtaattggctggtacctttaatattaggggcagctgacatagcatttcctcgattaaacaatataaggttttgatttttagtgcccgcgttggtactactattgacaagggccctggtagaaagaggggcagggactggttggactgtatatcctccgctggcaagaaatattgcccatgcaggaagttccgtagattttgctattttttccctgcatttagcaggaatttcatcaattttaggagccattaattttattaggacacttagaaatctccgagtgtttgggatatttctggaccggataccgctttttgcgtgagctgtattaatcacgactattttactacttttgtctttacctgttctagcgggagctattacaatgctcttgacagatcgtaaccttaatacaaca
>MN045451
ccagtactgattggagggtttggtaattggctggtacctttaatattaggggcagctgacatagcatttcctcgattaaacaatataaggttttgatttttagtgcccgcgttggtactactattgacaagggccctggtagaaagaggggcagggactggttggactgtatatcctccgctggcaagaaatattgcccatgcaggaagttccgtagattttgctattttttccctgcatttagcaggaatttcatcaattttaggagccattaattttattaggacacttagaaatctccgagtgtttgggatatttctggaccggataccgctttttgcgtgagctgtattaatcacgactattttactacttttgtctttacctgttctagcgggagctattacaatgctcttgacagatcgtaaccttaatacaaca
>MN045452
ccagtactaattggagggtttggtaattggctggtgcctttaatattaggagcagctgacatagcatttcctcgattaaacaatataaggttttgatttttagtgcccgcgctggtactactattgacaagggctctggtagaaagaggggcagggactggttggactgtatatcctccgctggcaagaaatattgcccatgcaggaagttccgtagattttgctattttttccctgcatttagcaggaatttcatcaattttaggagccattaattttattaggacacttagaaatctccgagtgtttggcatatttctggaccggataccgctttttgcgtgagctgtattaatcacgactattttactacttttgtctttacctgttctagcgggagctattacaatgcttctgacggatcgtaaccttaatacaaca
>MN045453
ccagtactaattggagggtttggtaattggctggtacctttaatattaggggcagctgacatagcatttcctcgattaaacaatataaggttttgatttttagtgcccgcgttggtactactattgacaagggccctggtagaaagaggggcagggactggttggactgtatatcctccgctggcaagaaatattgcccatgcaggaagttccgtagattttgctattttttccctgcatttagcaggaatttcatcaattttaggagccattaattttattaggacacttagaaatctccgagtgtttgggatatttctggaccggataccgctttttgcgtgagctgtattaatcacgactattttactgcttttgtctttacctgttctagcgggagctattacaatgcttttgacagatcgcaaccttaatacaaca
>MN045454
ccagtactgattggggggtttggtaattggctggtacctttaatattaggggcagctgacatagcatttcctcgattaaacaatataaggttttgatttttagtgcccgcgttggtactactattgacaagggccctggtagaaagaggggcagggactggttggactgtatatcctccgctggcaagaaatattgcccatgcaggaagttccgtagattttgctattttttccctgcatttagcaggaatttcatcaattttaggagccattaattttattaggacacttagaaatctccgagtgtttgggatatttctggaccggataccgctttttgcgtgagctgtgttaatcacgactattttactacttttgtctttacctgttctagcgggagctattacaatgctcttgacagatcgtaaccttaatacaaca
>MN045455
ccagtactaattggagggtttggtaattggctggtacctttaatattaggggcagctgacatagcatttcctcgattaaacaatataaggttttgatttttagtgcccgcgttggtactactattaacaagggccctggtagaaagaggggcagggactggttggactgtatatcctccgctggcaagaaatattgcccatgcaggaagttccgtagattttgctattttttccctgcatttagcaggaatttcatcaattttaggagccattaattttattaggacacttagaaatctccgagtgtttgggatatttctggaccggataccgctttttgcgtgagctgtattaatcacgactattttactgcttttgtctttacctgttctagcgggagctattacaatgcttttgacagatcgcaaccttaatacaaca
>MN045456
ccggtattaattggagggtttggaaattggctggtgcctttaatattaggggctgcagacatagctttcccccgtttgaataacataaggttctggtttttagtgccggcgttagtattgctattaacgagagccttagtggaaaggggggcgggcactggatgaacggtgtaccctcccttggcaaggaatattgcccatgcaggaagttccgtagactttgcaattttttctctacatttagcagggatctcgtcaattttaggagctattaactttattagaacacttaggaatttacgagtatttggtatatttttggatcggataccgctcttcgcatgagcagtactaattacgacgatcttacttcttttatctttgcctgtcttagcgggggcgatcacaatgcttttaacagaccgaaacctcaacacgaca
